# Supplementary material for: Methylation biomarkers can distinguish pleural mesothelioma from healthy pleura and other pleural pathologies
Source: Mol Oncol. 2025 Nov 14;20(4):933–46. doi: 10.1002/1878-0261.70159 (PMC13060650; doi:10.1002/1878-0261.70159)
Supplement: Supplementary file 2 — Table S1. Collected samples and their diagnosis. Table S2. Overview of the datasets from which the online available samples are derived. Table S3. Overview of the final smMIP selection and their location in the genome. Table S4. smMIPs of Model A. Table S5. smMIPs of Model B. Table S6. CpG sites of Model A with genomic location and information. Table S7. CpG sites of Model B with genomic location and information. [file MOL2-20-933-s002.xlsx]

## Sheet: Suppl Table S1
Suppl Table S1 | Collected samples and their diagnosis.
Cohort	Sample	Diagnosis	TCP	Technique	Filtered
Discovery	Pleura_1	Lung metastasis of coloncarcinoma	-	EPIC array
Discovery	Pleura_3	Lung carcinoïd	-	EPIC array
Discovery	Pleura_12	Thoracic outlet syndrome	-	EPIC array
Discovery	Pleura_13	Lung adenocarcinoma	-	EPIC array
Discovery	Pleura_22	Lung adenocarcinoma	-	EPIC array
Discovery	Pleura_24	Sclerosing pneumocytoma	-	EPIC array
Discovery	Pleura_27	Schwannoma	-	EPIC array
Discovery	Pleura_28	Thymoma	-	EPIC array
Discovery	Pleura_30	Lung metastasis of malignant melanoma	-	EPIC array
Discovery	Pleura_32	Lung adenocarcinoma	-	EPIC array
Discovery	Pleura_33	Mucinous cystadenocarcinoma	-	EPIC array
Discovery	Pleura_38	Thoracic outlet syndrome	-	EPIC array
Discovery	Pleura_42	Facial blushing	-	EPIC array
Discovery	Pleura_48	Lung adenocarcinoma	-	EPIC array
Discovery	Pleura_49	Thoracic outlet syndrome	-	EPIC array
Discovery	Pleura_51	Lung carcinoïd	-	EPIC array
Discovery	Pleura_54	Facial blushing	-	EPIC array
Discovery	Pleura_56	Lung adenocarcinoma	-	EPIC array
Discovery	Pleura_58	Lung carcinoïd	-	EPIC array
Validation	MESO-004	Epithelioid pleural mesothelioma	30	IMPRESS
Validation	MESO-005	Epithelioid pleural mesothelioma	10	IMPRESS
Validation	MESO-010	Epithelioid pleural mesothelioma	80	IMPRESS
Validation	MESO-011	Epithelioid pleural mesothelioma	80	IMPRESS
Validation	MESO-015	Epithelioid pleural mesothelioma	40	IMPRESS
Validation	MESO-016B	Epithelioid pleural mesothelioma	20	IMPRESS
Validation	MESO-017	Epithelioid pleural mesothelioma	80	IMPRESS
Validation	MESO-021	Epithelioid pleural mesothelioma	10	IMPRESS	failed digest
Validation	MESO-022	Epithelioid pleural mesothelioma	25	IMPRESS
Validation	MESO-025	Epithelioid pleural mesothelioma	40	IMPRESS
Validation	MESO-028	Epithelioid pleural mesothelioma	20	IMPRESS
Validation	MESO-039	Sarcomatoid pleural mesothelioma	50	IMPRESS
Validation	MESO-045	Epithelioid pleural mesothelioma	40	IMPRESS
Validation	MESO-048	Epithelioid pleural mesothelioma	40	IMPRESS
Validation	MESO-054	Epithelioid pleural mesothelioma	50	IMPRESS
Validation	MESO-055	Epithelioid pleural mesothelioma	80	IMPRESS
Validation	MESO-061	Sarcomatoid pleural mesothelioma	70	IMPRESS
Validation	MESO-062	Epithelioid pleural mesothelioma	25	IMPRESS
Validation	MESO-063	Epithelioid pleural mesothelioma	80	IMPRESS
Validation	MESO-067	Epithelioid pleural mesothelioma	30	IMPRESS
Validation	MESO-069	Epithelioid pleural mesothelioma	40	IMPRESS
Validation	MESO-071	Epithelioid pleural mesothelioma	20	IMPRESS
Validation	MESO-073	Epithelioid pleural mesothelioma	25	IMPRESS
Validation	MESO-075	Sarcomatoid pleural mesothelioma	60	IMPRESS
Validation	MESO-077	Epithelioid pleural mesothelioma	25	IMPRESS
Validation	MESO-078	Sarcomatoid pleural mesothelioma	30	IMPRESS
Validation	MESO-079	Biphasic pleural mesothelioma	30	IMPRESS
Validation	MESO-081	Epithelioid pleural mesothelioma	40	IMPRESS
Validation	MIMIC-03	Chronic pleuritis	-	IMPRESS
Validation	MIMIC-04	Chronic pleuritis	-	IMPRESS
Validation	MIMIC-05	Metastasis of coloncarcinoma	60	IMPRESS
Validation	MIMIC-06	Metastasis of thymoma type A	90	IMPRESS
Validation	MIMIC-07	Metastasis of ductal breastcarcinoma	60	IMPRESS
Validation	MIMIC-09	Metastasis of tongue squamous cell carcinoma	30	IMPRESS
Validation	MIMIC-10	Chronic pleuritis	-	IMPRESS
Validation	MIMIC-11	Chronic pleuritis	-	IMPRESS
Validation	MIMIC-13	Metastasis of breastadenocarcinoma	30	IMPRESS
Validation	MIMIC-14	Metastasis of renal tumor	55	IMPRESS
Validation	MIMIC-16	Metastasis of squamous cell carcinoma of vulva	70	IMPRESS
Validation	MIMIC-17	Metastasis of lungcarcinoma	65	IMPRESS
Validation	MIMIC-18	Chronic pleuritis	-	IMPRESS
Validation	MIMIC-19	Metastasis of breastcarcinoma	70	IMPRESS
Validation	MIMIC-20	Chronic pleuritis	-	IMPRESS
Validation	MIMIC-22	Chronic pleuritis	-	IMPRESS
Validation	MIMIC-24	Chronic pleuritis	-	IMPRESS
Validation	MIMIC-25	Metastasis of lungcarcinoma	60	IMPRESS
Validation	Pleura_02	Lung metastasis of malignant peripheral nerve sheeth tumor	-	IMPRESS
Validation	Pleura_04	Lung tumor	-	IMPRESS
Validation	Pleura_06	Lung adenocarcinoma	-	IMPRESS	failed digest
Validation	Pleura_07	Lung adenocarcinoma	-	IMPRESS	failed digest
Validation	Pleura_08	Lung emphysema	-	IMPRESS	failed digest
Validation	Pleura_11	Thoracic outlet syndrome	-	IMPRESS	failed digest
Validation	Pleura_14	Lung spinocellular carcinoma	-	IMPRESS
Validation	Pleura_16	Pneumothorax	-	IMPRESS
Validation	Pleura_26	Lung adenocarcinoma	-	IMPRESS
Validation	Pleura_31	Lung nodule	-	IMPRESS
Validation	Pleura_35	Lung nodule	-	IMPRESS
Validation	Pleura_39	Thymoma	-	IMPRESS
Validation	Pleura_40	Lung metastasis of colorectal tumor	-	IMPRESS
Validation	Pleura_41	Lung metastasis of hepatocellular carcinoma	-	IMPRESS
Validation	Pleura_43	Hydropneumothorax	-	IMPRESS
Validation	Pleura_45	Lung adenocarcinoma	-	IMPRESS	failed digest
Validation	Pleura_47	Lung metastasis of leiomyosarcoma	-	IMPRESS
Validation	Pleura_50	Thoracic outlet syndrome	-	IMPRESS
Validation	Pleura_53	Hyperhidrosis	-	IMPRESS
Validation	Pleura_55	Lung carcinoïd	-	IMPRESS
Validation	Pleura_57	NSCLC adenocarcinoma	-	IMPRESS
Validation	Pleura_59	Bullous emphysema	-	IMPRESS
Validation	Pleura_60	Facial blushing	-	IMPRESS
Validation	Pleura_61	Hyperhidrosis palmaris	-	IMPRESS
Validation	Pleura_62	Hyperhidrosis	-	IMPRESS
Validation	Pleura_63	Thoracic outlet syndrome	-	IMPRESS
Validation	Pleura_64	Echinococcus cyste	-	IMPRESS
Validation	Pleura_65	Hemothorax	-	IMPRESS

## Sheet: Suppl Table S2
Suppl Table S2 | Overview of the datasets from which the online available samples are derived.
Dataset	Number of samples and sample type
Discovery: CpG site selection
EGAD00010002053	134 pleural mesothelioma
	3 healthy pleura
GSE110554	49 healthy blood
GSE112618	6 healthy blood
GSE112905	20 healthy blood
GSE167998	68 healthy blood
In silico validation: external datasets
GSE164269	79 pleural mesothelioma
GSE175769	10 pleural mesothelioma
GSE203061	32 pleural mesothelioma
GSE180119	16 healthy blood
GSE197331	17 healthy blood
GSE200376	19 healthy blood
GSE217633	44 healthy blood
GSE218186	55 healthy blood
GSE219293	18 healthy blood

## Sheet: Suppl Table S3
Suppl Table S3 | Overview of the final smMIP selection and their location in the genome.
mip_key	chromosome	CpG_site_start_position	CpG_site_stop_position	probe_strand
1:110610830-110610919/21,19/+	1	110610899	110610900	+
1:11709200-11709289/17,23/-	1	11709271	11709272	-
1:11709219-11709308/16,24/+	1	11709271	11709272	+
1:154475070-154475159/17,23/-	1	154475139	154475174	-
1:154475112-154475201/20,20/+	1	154475139	154475174	+
1:154475125-154475214/22,18/-	1	154475139	154475174	-
1:156358364-156358453/22,18/-	1	156358404	156358405	-
1:156358380-156358469/20,20/+	1	156358404	156358405	+
1:156863396-156863485/16,24/+	1	156863460	156863461	+
1:156863420-156863509/21,19/-	1	156863460	156863461	-
1:165326005-165326094/22,18/-	1	165326071	165326072	-
1:165326051-165326140/16,24/+	1	165326071	165326072	+
1:16554370-16554459/21,19/+	1	16554402	16554403	+
1:16554384-16554473/21,19/-	1	16554402	16554403	-
1:166890223-166890312/18,22/-	1	166890293	166890294	-
1:166890235-166890324/22,18/+	1	166890293	166890294	+
1:170634261-170634350/21,19/+	1	170634330	170634331	+
1:179713295-179713384/20,20/+	1	179713349	179713350	+
1:179713329-179713418/22,18/-	1	179713349	179713350	-
1:1850223-1850312/22,18/+	1	1850275	1850276	+
1:1850247-1850336/17,23/-	1	1850275	1850276	-
1:197888429-197888518/17,23/+	1	197888469	197888470	+
1:197888440-197888529/22,18/-	1	197888469	197888470	-
1:200011823-200011912/20,20/-	1	200011858	200011859	-
1:200011833-200011922/22,18/+	1	200011858	200011859	+
1:201252765-201252854/18,22/-	1	201252824	201252825	-
1:201252806-201252895/19,21/+	1	201252824	201252825	+
1:217311454-217311543/22,18/+	1	217311511	217311512	+
1:217311466-217311555/21,19/-	1	217311511	217311512	-
1:217311919-217312008/16,24/+	1	217311982	217311983	+
1:217312976-217313065/22,18/+	1	217313044	217313045	+
1:217313016-217313105/21,19/-	1	217313044	217313045	-
1:226069012-226069101/18,22/+	1	226069078	226069079	+
1:226863070-226863159/20,20/+	1	226863138	226863139	+
1:226925038-226925127/19,21/-	1	226925082	226925083	-
1:226925052-226925141/22,18/+	1	226925082	226925083	+
1:229568864-229568953/19,21/+	1	229568930	229568931	+
1:229568903-229568992/21,19/-	1	229568930	229568931	-
1:230561504-230561593/22,18/-	1	230561554	230561555	-
1:230561520-230561609/18,22/+	1	230561554	230561555	+
1:235811795-235811884/17,23/+	1	235811860	235811861	+
1:25256990-25257079/20,20/+	1	25257058	25257059	+
1:2706200-2706289/21,19/+	1	2706261	2706262	+
1:2706230-2706319/19,21/-	1	2706261	2706262	-
1:31158102-31158191/16,24/-	1	31158158	31158159	-
1:31158117-31158206/17,23/+	1	31158158	31158159	+
1:3567237-3567326/22,18/+	1	3567303	3567304	+
1:3567584-3567673/19,21/-	1	3567646	3567647	-
1:3567601-3567690/16,24/+	1	3567646	3567647	+
1:3567813-3567902/19,21/+	1	3567870	3567871	+
1:36042918-36043007/22,18/+	1	36042986	36042987	+
1:40149771-40149860/18,22/+	1	40149837	40149838	+
1:40149796-40149885/16,24/-	1	40149837	40149838	-
1:44883186-44883275/16,24/-	1	44883227	44883228	-
1:44883203-44883292/22,18/+	1	44883227	44883228	+
1:45466676-45466765/21,19/+	1	45466745	45466746	+
1:46951288-46951377/19,21/-	1	46951354	46951355	-
1:46951302-46951391/16,24/+	1	46951354	46951355	+
1:47696634-47696723/21,19/-	1	47696701	47696702	-
1:47696670-47696759/18,22/+	1	47696701	47696702	+
1:47882630-47882719/22,18/+	1	47882686	47882687	+
1:47882650-47882739/17,23/-	1	47882686	47882687	-
1:47882672-47882761/22,18/+	1	47882739	47882740	+
1:47882686-47882775/21,19/-	1	47882739	47882740	-
1:48059122-48059211/22,18/+	1	48059173	48059174	+
1:48059148-48059237/17,23/-	1	48059173	48059174	-
1:50798908-50798997/20,20/-	1	50798969	50798970	-
1:50798937-50799026/18,22/+	1	50798969	50798970	+
1:50799250-50799339/17,23/-	1	50799316	50799317	-
1:50799273-50799362/17,23/+	1	50799316	50799317	+
1:50889184-50889273/19,21/-	1	50889225	50889226	-
1:50889210-50889299/16,24/+	1	50889225	50889226	+
1:50889364-50889453/17,23/+	1	50889427	50889428	+
1:50890648-50890737/21,19/-	1	50890678	50890679	-
1:50890660-50890749/17,23/+	1	50890678	50890679	+
1:59041997-59042086/21,19/+	1	59042065	59042066	+
1:63784395-63784484/21,19/+	1	63784454	63784455	+
1:63784802-63784891/16,24/-	1	63784864	63784865	-
1:63784846-63784935/18,22/+	1	63784864	63784865	+
1:63785479-63785568/18,22/+	1	63785544	63785545	+
1:63788491-63788580/19,21/+	1	63788554	63788555	+
1:63788527-63788616/18,22/-	1	63788554	63788555	-
1:63790169-63790258/21,19/+	1	63790234	63790237	+
1:63790208-63790297/16,24/-	1	63790234	63790237	-
1:63790346-63790435/18,22/-	1	63790384	63790385	-
1:63790360-63790449/20,20/+	1	63790384	63790385	+
1:6485144-6485233/19,21/-	1	6485201	6485202	-
1:6485159-6485248/21,19/+	1	6485201	6485202	+
1:65530471-65530560/20,20/+	1	65530538	65530539	+
1:67217758-67217847/20,20/+	1	67217826	67217827	+
1:67218066-67218155/16,24/-	1	67218135	67218136	-
1:67218108-67218197/16,24/+	1	67218135	67218136	+
1:67600364-67600453/16,24/+	1	67600428	67600429	+
1:75601268-75601357/20,20/+	1	75601336	75601337	+
1:87617641-87617730/19,21/-	1	87617710	87617711	-
1:87617656-87617745/19,21/+	1	87617710	87617711	+
1:91182473-91182562/16,24/+	1	91182534	91182535	+
1:91182986-91183075/22,18/-	1	91183051	91183052	-
1:91195105-91195194/21,19/-	1	91195159	91195160	-
1:91195143-91195232/16,24/+	1	91195159	91195160	+
1:91301795-91301884/21,19/-	1	91301840	91301841	-
1:91301813-91301902/19,21/+	1	91301840	91301841	+
10:100996763-100996852/16,24/+	10	100996825	100996826	+
10:101290099-101290188/21,19/+	10	101290168	101290169	+
10:102497291-102497380/17,23/+	10	102497354	102497355	+
10:102497606-102497695/17,23/+	10	102497666	102497667	+
10:102890946-102891035/20,20/-	10	102890974	102890987	-
10:102890959-102891048/16,24/+	10	102890974	102890987	+
10:102899244-102899333/22,18/-	10	102899285	102899286	-
10:102899265-102899354/21,19/+	10	102899285	102899286	+
10:102899920-102900009/22,18/+	10	102899983	102899984	+
10:102899951-102900040/21,19/-	10	102899983	102899984	-
10:102987940-102988029/16,24/+	10	102987993	102987994	+
10:102987956-102988045/21,19/-	10	102987993	102987994	-
10:102996224-102996313/17,23/+	10	102996254	102996255	+
10:102996233-102996322/20,20/-	10	102996254	102996255	-
10:102997803-102997892/16,24/+	10	102997865	102997866	+
10:103043922-103044011/21,19/+	10	103043991	103043992	+
10:103536280-103536369/22,18/-	10	103536342	103536343	-
10:103536299-103536388/22,18/+	10	103536342	103536343	+
10:105036578-105036667/21,19/-	10	105036645	105036646	-
10:105036592-105036681/17,23/+	10	105036645	105036646	+
10:105036700-105036789/16,24/-	10	105036727	105036728	-
10:105037435-105037524/20,20/-	10	105037503	105037504	-
10:105037476-105037565/19,21/+	10	105037503	105037504	+
10:118891598-118891687/16,24/-	10	118891670	118891671	-
10:118891633-118891722/22,18/+	10	118891670	118891671	+
10:118894006-118894095/21,19/-	10	118894069	118894070	-
10:118894036-118894125/17,23/+	10	118894069	118894070	+
10:118894138-118894227/16,24/-	10	118894180	118894181	-
10:118928441-118928530/21,19/+	10	118928510	118928511	+
10:118928547-118928636/21,19/-	10	118928566	118928567	-
10:119300880-119300969/16,24/+	10	119300942	119300943	+
10:119305063-119305152/22,18/-	10	119305095	119305096	-
10:119305075-119305164/17,23/+	10	119305095	119305096	+
10:129535863-129535952/17,23/+	10	129535893	129535899	+
10:129535872-129535961/18,22/-	10	129535893	129535899	-
10:131758302-131758391/22,18/-	10	131758331	131758332	-
10:131758316-131758405/16,24/+	10	131758331	131758332	+
10:131760718-131760807/19,21/-	10	131760761	131760762	-
10:131760732-131760821/17,23/+	10	131760761	131760762	+
10:131761081-131761170/21,19/+	10	131761150	131761151	+
10:134598293-134598382/18,22/+	10	134598359	134598360	+
10:134600590-134600679/22,18/-	10	134600656	134600657	-
10:134600611-134600700/19,21/+	10	134600656	134600657	+
10:135333863-135333952/20,20/-	10	135333901	135333902	-
10:135333875-135333964/18,22/+	10	135333901	135333902	+
10:22625237-22625326/22,18/+	10	22625274	22625275	+
10:22625254-22625343/19,21/-	10	22625274	22625275	-
10:22634155-22634244/17,23/-	10	22634226	22634227	-
10:22634367-22634456/21,19/-	10	22634432	22634433	-
10:47008171-47008260/20,20/-	10	47008202	47008203	-
10:47008186-47008275/16,24/+	10	47008202	47008203	+
10:4868267-4868356/16,24/+	10	4868331	4868332	+
10:50604449-50604538/21,19/+	10	50604518	50604519	+
10:50887672-50887761/22,18/-	10	50887731	50887732	-
10:50887706-50887795/16,24/+	10	50887731	50887732	+
10:68687888-68687977/18,22/+	10	68687951	68687952	+
10:79470898-79470987/20,20/+	10	79470966	79470967	+
10:8093343-8093432/17,23/-	10	8093376	8093377	-
10:8093360-8093449/17,23/+	10	8093376	8093377	+
10:8094039-8094128/18,22/+	10	8094093	8094094	+
10:8094049-8094138/21,19/-	10	8094093	8094094	-
10:8094073-8094162/21,19/+	10	8094142	8094143	+
10:88392042-88392131/18,22/+	10	88392088	88392089	+
10:88392070-88392159/22,18/-	10	88392088	88392089	-
10:94451489-94451578/21,19/+	10	94451558	94451559	+
10:99798367-99798456/20,20/+	10	99798415	99798431	+
10:99798378-99798467/19,21/-	10	99798415	99798431	-
11:102702227-102702316/17,23/+	11	102702285	102702286	+
11:111385384-111385473/20,20/+	11	111385450	111385451	+
11:111385396-111385485/16,24/-	11	111385450	111385451	-
11:116451559-116451648/21,19/+	11	116451628	116451629	+
11:116706311-116706400/22,18/+	11	116706372	116706373	+
11:118480523-118480612/22,18/-	11	118480576	118480577	-
11:118480547-118480636/21,19/+	11	118480576	118480577	+
11:123066496-123066585/16,24/+	11	123066529	123066561	+
11:123066507-123066596/20,20/-	11	123066529	123066561	-
11:123066541-123066630/20,20/-	11	123066529	123066561	-
11:124790752-124790841/17,23/+	11	124790815	124790816	+
11:125036324-125036413/18,22/-	11	125036385	125036421	-
11:125036351-125036440/21,19/+	11	125036385	125036421	+
11:125036366-125036455/21,19/-	11	125036385	125036421	-
11:133837348-133837437/20,20/+	11	133837401	133837402	+
11:133837363-133837452/22,18/-	11	133837401	133837402	-
11:133995020-133995109/16,24/+	11	133995070	133995071	+
11:133995038-133995127/20,20/-	11	133995070	133995071	-
11:1358452-1358541/22,18/+	11	1358515	1358516	+
11:22454100-22454189/17,23/+	11	22454152	22454153	+
11:22454132-22454221/19,21/-	11	22454152	22454153	-
11:2291933-2292022/20,20/-	11	2292000	2292001	-
11:2291980-2292069/20,20/+	11	2292000	2292001	+
11:2292463-2292552/17,23/-	11	2292510	2292545	-
11:2292479-2292568/16,24/+	11	2292510	2292545	+
11:2292510-2292599/19,21/-	11	2292510	2292545	-
11:2890599-2890688/18,22/+	11	2890649	2890650	+
11:2890625-2890714/21,19/-	11	2890649	2890650	-
11:31819400-31819489/19,21/+	11	31819464	31819465	+
11:31824285-31824374/22,18/-	11	31824327	31824328	-
11:31824307-31824396/16,24/+	11	31824327	31824328	+
11:31825152-31825241/22,18/+	11	31825214	31825215	+
11:31846787-31846876/18,22/-	11	31846849	31846850	-
11:31846827-31846916/16,24/+	11	31846849	31846850	+
11:31848485-31848574/22,18/+	11	31848554	31848555	+
11:31848504-31848593/22,18/-	11	31848554	31848555	-
11:32354893-32354982/17,23/+	11	32354958	32354959	+
11:61062895-61062984/21,19/+	11	61062964	61062965	+
11:61062915-61063004/22,18/-	11	61062964	61062965	-
11:61544929-61545018/16,24/-	11	61544986	61544987	-
11:61544970-61545059/16,24/+	11	61544986	61544987	+
11:627135-627224/22,18/-	11	627170	627176	-
11:627145-627234/22,18/+	11	627170	627176	+
11:64655383-64655472/18,22/-	11	64655435	64655436	-
11:64655409-64655498/21,19/+	11	64655435	64655436	+
11:64655531-64655620/16,24/+	11	64655583	64655584	+
11:64655558-64655647/16,24/-	11	64655583	64655584	-
11:64739215-64739304/17,23/-	11	64739253	64739254	-
11:64739231-64739320/17,23/+	11	64739253	64739254	+
11:64739604-64739693/16,24/+	11	64739636	64739637	+
11:64739617-64739706/21,19/-	11	64739636	64739637	-
11:6668150-6668239/22,18/-	11	6668214	6668215	-
11:68607607-68607696/18,22/-	11	68607675	68607676	-
11:68607646-68607735/18,22/+	11	68607675	68607676	+
11:720823-720912/20,20/-	11	720859	720860	-
11:720844-720933/16,24/+	11	720859	720860	+
11:82443555-82443644/22,18/-	11	82443614	82443615	-
11:88242418-88242507/22,18/+	11	88242488	88242489	+
11:88242465-88242554/16,24/-	11	88242488	88242489	-
11:94965416-94965505/19,21/+	11	94965469	94965470	+
11:94965434-94965523/20,20/-	11	94965469	94965470	-
12:101603520-101603609/16,24/+	12	101603581	101603582	+
12:114846807-114846896/20,20/+	12	114846849	114846850	+
12:114846827-114846916/21,19/-	12	114846849	114846850	-
12:114878500-114878589/22,18/+	12	114878570	114878571	+
12:114878809-114878898/17,23/-	12	114878877	114878878	-
12:114878853-114878942/18,22/+	12	114878877	114878878	+
12:114882027-114882116/18,22/+	12	114882068	114882069	+
12:114882037-114882126/21,19/-	12	114882068	114882069	-
12:114885096-114885185/16,24/-	12	114885161	114885162	-
12:114885122-114885211/17,23/+	12	114885161	114885162	+
12:114885331-114885420/19,21/+	12	114885372	114885373	+
12:114885344-114885433/19,21/-	12	114885372	114885373	-
12:114885560-114885649/21,19/+	12	114885621	114885622	+
12:115136241-115136330/20,20/+	12	115136298	115136309	+
12:115136281-115136370/22,18/-	12	115136298	115136309	-
12:119591996-119592085/20,20/-	12	119592035	119592036	-
12:119592006-119592095/22,18/+	12	119592035	119592036	+
12:120799693-120799782/16,24/+	12	120799725	120799726	+
12:120799704-120799793/20,20/-	12	120799725	120799726	-
12:125172571-125172660/16,24/+	12	125172635	125172636	+
12:127765304-127765393/16,24/+	12	127765331	127765332	+
12:127765313-127765402/21,19/-	12	127765331	127765332	-
12:22486427-22486516/21,19/-	12	22486484	22486485	-
12:22486440-22486529/18,22/+	12	22486484	22486485	+
12:2903405-2903494/16,24/-	12	2903463	2903464	-
12:2903422-2903511/16,24/+	12	2903463	2903464	+
12:45443806-45443895/19,21/-	12	45443875	45443876	-
12:45443824-45443913/16,24/+	12	45443875	45443876	+
12:52401399-52401488/17,23/+	12	52401448	52401449	+
12:52401422-52401511/17,23/-	12	52401448	52401449	-
12:52401455-52401544/19,21/-	12	52401523	52401524	-
12:52702172-52702261/16,24/-	12	52702231	52702232	-
12:52702207-52702296/16,24/+	12	52702231	52702232	+
12:52702529-52702618/21,19/+	12	52702559	52702560	+
12:52702541-52702630/21,19/-	12	52702559	52702560	-
12:54132151-54132240/21,19/+	12	54132180	54132221	+
12:54132163-54132252/21,19/-	12	54132180	54132221	-
12:54132184-54132273/21,19/-	12	54132180	54132221	-
12:54132496-54132585/16,24/-	12	54132568	54132569	-
12:54132513-54132602/22,18/+	12	54132568	54132569	+
12:54321278-54321367/20,20/+	12	54321346	54321347	+
12:54348643-54348732/22,18/+	12	54348709	54348710	+
12:54349103-54349192/22,18/+	12	54349169	54349170	+
12:54360412-54360501/20,20/+	12	54360460	54360481	+
12:54360435-54360524/20,20/-	12	54360460	54360481	-
12:54391579-54391668/16,24/+	12	54391631	54391632	+
12:54391588-54391677/16,24/-	12	54391631	54391632	-
12:54413277-54413366/20,20/-	12	54413345	54413346	-
12:54413328-54413417/16,24/+	12	54413345	54413346	+
12:54424619-54424708/22,18/+	12	54424679	54424680	+
12:54425368-54425457/20,20/+	12	54425418	54425419	+
12:54425386-54425475/21,19/-	12	54425418	54425419	-
12:56040144-56040233/22,18/-	12	56040208	56040209	-
12:57630040-57630129/18,22/-	12	57630107	57630108	-
12:57630052-57630141/21,19/+	12	57630107	57630108	+
12:7592947-7593036/22,18/-	12	7593007	7593008	-
12:7592990-7593079/17,23/+	12	7593007	7593008	+
12:81110594-81110683/17,23/+	12	81110641	81110642	+
12:81110605-81110694/17,23/-	12	81110641	81110642	-
12:85667296-85667385/18,22/+	12	85667353	85667354	+
12:85673303-85673392/16,24/+	12	85673347	85673348	+
12:85673312-85673401/21,19/-	12	85673347	85673348	-
12:85673352-85673441/16,24/+	12	85673412	85673413	+
12:85674259-85674348/18,22/+	12	85674296	85674297	+
12:85674271-85674360/18,22/-	12	85674296	85674297	-
12:95942737-95942826/17,23/+	12	95942788	95942789	+
12:95942769-95942858/22,18/-	12	95942788	95942789	-
13:100622127-100622216/17,23/+	13	100622158	100622159	+
13:100622138-100622227/22,18/-	13	100622158	100622159	-
13:100624234-100624323/20,20/+	13	100624288	100624294	+
13:100624253-100624342/16,24/-	13	100624288	100624294	-
13:100627315-100627404/16,24/+	13	100627366	100627367	+
13:100627325-100627414/21,19/-	13	100627366	100627367	-
13:100627671-100627760/20,20/-	13	100627703	100627704	-
13:100627682-100627771/21,19/+	13	100627703	100627704	+
13:100644165-100644254/22,18/+	13	100644217	100644218	+
13:100644179-100644268/16,24/-	13	100644217	100644218	-
13:112721256-112721345/22,18/+	13	112721325	112721326	+
13:20736003-20736092/16,24/-	13	20736075	20736076	-
13:20736021-20736110/22,18/+	13	20736075	20736076	+
13:24007366-24007455/20,20/+	13	24007434	24007435	+
13:24007784-24007873/16,24/+	13	24007836	24007837	+
13:24007812-24007901/16,24/-	13	24007836	24007837	-
13:28498900-28498989/20,20/+	13	28498956	28498957	+
13:37004652-37004741/21,19/+	13	37004721	37004722	+
13:43148391-43148480/17,23/+	13	43148436	43148437	+
13:43148404-43148493/17,23/-	13	43148436	43148437	-
13:53419901-53419990/16,24/+	13	53419963	53419964	+
13:53419931-53420020/16,24/-	13	53419963	53419964	-
13:53422734-53422823/19,21/-	13	53422777	53422781	-
13:53422746-53422835/19,21/+	13	53422777	53422781	+
13:58209062-58209151/16,24/-	13	58209133	58209134	-
13:58209107-58209196/16,24/+	13	58209133	58209134	+
13:79170241-79170330/20,20/+	13	79170283	79170284	+
13:79170255-79170344/17,23/-	13	79170283	79170284	-
13:96204617-96204706/21,19/+	13	96204669	96204670	+
13:96204648-96204737/18,22/-	13	96204669	96204670	-
13:96204939-96205028/20,20/+	13	96204978	96204979	+
13:96204957-96205046/22,18/-	13	96204978	96204979	-
13:96205828-96205917/21,19/+	13	96205897	96205898	+
14:100413123-100413212/16,24/-	14	100413186	100413187	-
14:100413163-100413252/21,19/+	14	100413186	100413187	+
14:101923298-101923387/20,20/+	14	101923366	101923367	+
14:102554930-102555019/16,24/+	14	102554969	102554970	+
14:102554943-102555032/22,18/-	14	102554969	102554970	-
14:103655722-103655811/17,23/-	14	103655773	103655774	-
14:103655757-103655846/16,24/+	14	103655773	103655774	+
14:37049500-37049589/19,21/+	14	37049565	37049566	+
14:37052626-37052715/17,23/-	14	37052694	37052695	-
14:37052640-37052729/19,21/+	14	37052694	37052695	+
14:37123949-37124038/21,19/+	14	37124018	37124019	+
14:37125374-37125463/22,18/-	14	37125430	37125431	-
14:37125407-37125496/21,19/+	14	37125430	37125431	+
14:37125702-37125791/18,22/+	14	37125768	37125769	+
14:37125751-37125840/22,18/-	14	37125768	37125769	-
14:37125850-37125939/20,20/-	14	37125914	37125915	-
14:37125866-37125955/22,18/+	14	37125914	37125915	+
14:38054123-38054212/16,24/-	14	38054165	38054166	-
14:38054147-38054236/18,22/+	14	38054165	38054166	+
14:38067562-38067651/22,18/+	14	38067622	38067623	+
14:38067599-38067688/22,18/-	14	38067622	38067623	-
14:38071343-38071432/16,24/+	14	38071393	38071394	+
14:38071354-38071443/20,20/-	14	38071393	38071394	-
14:38091415-38091504/22,18/-	14	38091470	38091471	-
14:38091452-38091541/18,22/+	14	38091470	38091471	+
14:38091581-38091670/22,18/-	14	38091644	38091645	-
14:38091608-38091697/19,21/+	14	38091644	38091645	+
14:38092046-38092135/22,18/-	14	38092080	38092081	-
14:38092059-38092148/20,20/+	14	38092080	38092081	+
14:38724589-38724678/22,18/+	14	38724646	38724647	+
14:38724617-38724706/16,24/-	14	38724646	38724647	-
14:57264234-57264323/21,19/+	14	57264287	57264288	+
14:57264260-57264349/16,24/-	14	57264287	57264288	-
14:57275919-57276008/21,19/-	14	57275967	57275968	-
14:57275950-57276039/18,22/+	14	57275967	57275968	+
14:57276199-57276288/16,24/+	14	57276257	57276258	+
14:60952352-60952441/22,18/+	14	60952405	60952406	+
14:60952369-60952458/16,24/-	14	60952405	60952406	-
14:60952871-60952960/20,20/-	14	60952933	60952934	-
14:60952883-60952972/17,23/+	14	60952933	60952934	+
14:60973478-60973567/22,18/-	14	60973517	60973518	-
14:60973502-60973591/16,24/+	14	60973517	60973518	+
14:61104506-61104595/19,21/+	14	61104566	61104567	+
14:74707291-74707380/21,19/+	14	74707360	74707361	+
14:89884238-89884327/20,20/+	14	89884273	89884274	+
14:89884250-89884339/22,18/-	14	89884273	89884274	-
14:95240074-95240163/21,19/+	14	95240143	95240144	+
15:101442745-101442834/21,19/+	15	101442813	101442814	+
15:28344675-28344764/16,24/-	15	28344715	28344731	-
15:28344690-28344779/20,20/+	15	28344715	28344731	+
15:31645453-31645542/16,24/-	15	31645503	31645504	-
15:31645477-31645566/16,24/+	15	31645503	31645504	+
15:37172442-37172531/18,22/-	15	37172509	37172510	-
15:53083580-53083669/21,19/+	15	53083648	53083649	+
15:53097609-53097698/21,19/-	15	53097649	53097650	-
15:53097620-53097709/20,20/+	15	53097649	53097650	+
15:54051690-54051779/21,19/-	15	54051747	54051748	-
15:54051714-54051803/17,23/+	15	54051747	54051748	+
15:54051805-54051894/16,24/+	15	54051851	54051852	+
15:60288286-60288375/21,19/+	15	60288348	60288349	+
15:60296775-60296864/17,23/+	15	60296809	60296810	+
15:60296790-60296879/21,19/-	15	60296809	60296810	-
15:68120330-68120419/20,20/-	15	68120393	68120394	-
15:68121108-68121197/21,19/+	15	68121177	68121178	+
15:73611017-73611106/21,19/+	15	73611079	73611080	+
15:73661933-73662022/22,18/+	15	73662002	73662003	+
15:76627553-76627642/19,21/+	15	76627594	76627595	+
15:76627574-76627663/21,19/-	15	76627594	76627595	-
15:76630216-76630305/18,22/-	15	76630260	76630261	-
15:76630235-76630324/19,21/+	15	76630260	76630261	+
15:76630457-76630546/16,24/-	15	76630514	76630515	-
15:76630481-76630570/16,24/+	15	76630514	76630515	+
15:76630617-76630706/16,24/+	15	76630660	76630661	+
15:76630629-76630718/18,22/-	15	76630660	76630661	-
15:76635457-76635546/19,21/+	15	76635514	76635515	+
15:76635481-76635570/22,18/-	15	76635514	76635515	-
15:84748741-84748830/20,20/+	15	84748786	84748787	+
15:84748752-84748841/21,19/-	15	84748786	84748787	-
15:86233145-86233234/21,19/+	15	86233214	86233215	+
15:88801332-88801421/21,19/+	15	88801401	88801402	+
15:89922289-89922378/22,18/-	15	89922345	89922346	-
15:89922306-89922395/21,19/+	15	89922345	89922346	+
15:89952432-89952521/21,19/-	15	89952499	89952500	-
15:96885350-96885439/20,20/+	15	96885418	96885419	+
16:10274278-10274367/18,22/+	16	10274315	10274316	+
16:10274297-10274386/21,19/-	16	10274315	10274316	-
16:10274898-10274987/21,19/+	16	10274963	10274964	+
16:1030567-1030656/22,18/-	16	1030619	1030620	-
16:1030585-1030674/22,18/+	16	1030619	1030620	+
16:1098818-1098907/22,18/-	16	1098847	1098848	-
16:1098828-1098917/20,20/+	16	1098847	1098848	+
16:21294878-21294967/21,19/+	16	21294947	21294948	+
16:22825409-22825498/22,18/-	16	22825440	22825441	-
16:22825419-22825508/21,19/+	16	22825440	22825441	+
16:230280-230369/16,24/+	16	230341	230344	+
16:230290-230379/16,24/-	16	230341	230344	-
16:2892706-2892795/20,20/+	16	2892766	2892767	+
16:29086213-29086302/19,21/+	16	29086263	29086264	+
16:29086224-29086313/21,19/-	16	29086263	29086264	-
16:29888066-29888155/21,19/-	16	29888096	29888097	-
16:29888079-29888168/17,23/+	16	29888096	29888097	+
16:29888698-29888787/21,19/-	16	29888733	29888734	-
16:29888712-29888801/16,24/+	16	29888733	29888734	+
16:4364029-4364118/21,19/+	16	4364052	4364094	+
16:4364042-4364131/22,18/-	16	4364052	4364094	-
16:4364064-4364153/21,19/-	16	4364052	4364094	-
16:49315691-49315780/18,22/+	16	49315752	49315753	+
16:50300351-50300440/21,19/-	16	50300404	50300405	-
16:50300366-50300455/16,24/+	16	50300404	50300405	+
16:54324294-54324383/16,24/+	16	54324358	54324359	+
16:54324549-54324638/21,19/+	16	54324597	54324598	+
16:54324561-54324650/21,19/-	16	54324597	54324598	-
16:54404583-54404672/16,24/-	16	54404655	54404656	-
16:55362987-55363076/16,24/-	16	55363058	55363059	-
16:55363042-55363131/17,23/+	16	55363058	55363059	+
16:56697163-56697252/18,22/+	16	56697229	56697230	+
16:616795-616884/16,24/+	16	616827	616858	+
16:616807-616896/22,18/-	16	616827	616858	-
16:6623677-6623766/18,22/+	16	6623738	6623739	+
16:68118395-68118484/21,19/+	16	68118441	68118442	+
16:68118407-68118496/20,20/-	16	68118441	68118442	-
16:68676419-68676508/16,24/-	16	68676451	68676452	-
16:68676518-68676607/18,22/+	16	68676555	68676558	+
16:68676528-68676617/21,19/-	16	68676555	68676558	-
16:71460366-71460455/19,21/+	16	71460418	71460419	+
16:71460379-71460468/21,19/-	16	71460418	71460419	-
16:86320242-86320331/22,18/-	16	86320281	86320282	-
16:86320259-86320348/19,21/+	16	86320281	86320282	+
16:86527777-86527866/21,19/+	16	86527846	86527847	+
16:86528604-86528693/21,19/+	16	86528673	86528674	+
16:86528719-86528808/16,24/+	16	86528736	86528737	+
16:86537109-86537198/18,22/+	16	86537142	86537143	+
16:86537124-86537213/21,19/-	16	86537142	86537143	-
16:86912491-86912580/19,21/-	16	86912525	86912526	-
16:86912504-86912593/17,23/+	16	86912525	86912526	+
17:1083464-1083553/16,24/+	17	1083491	1083492	+
17:1083474-1083563/22,18/-	17	1083491	1083492	-
17:184042-184131/21,19/-	17	184106	184107	-
17:184056-184145/19,21/+	17	184106	184107	+
17:27039067-27039156/17,23/+	17	27039132	27039133	+
17:27039078-27039167/17,23/-	17	27039132	27039133	-
17:27950005-27950094/21,19/+	17	27950074	27950075	+
17:32483999-32484088/16,24/-	17	32484035	32484036	-
17:32484017-32484106/19,21/+	17	32484035	32484036	+
17:35291058-35291147/21,19/+	17	35291127	35291128	+
17:35299529-35299618/17,23/-	17	35299600	35299601	-
17:35299571-35299660/20,20/+	17	35299600	35299601	+
17:35299948-35300037/16,24/+	17	35300010	35300011	+
17:36103007-36103096/22,18/+	17	36103066	36103067	+
17:36103027-36103116/21,19/-	17	36103066	36103067	-
17:40332963-40333052/20,20/+	17	40333009	40333010	+
17:40332986-40333075/17,23/-	17	40333009	40333010	-
17:42733660-42733749/22,18/+	17	42733724	42733730	+
17:42733700-42733789/18,22/-	17	42733724	42733730	-
17:42988722-42988811/16,24/+	17	42988784	42988785	+
17:43037045-43037134/21,19/+	17	43037114	43037115	+
17:43037240-43037329/21,19/+	17	43037309	43037310	+
17:46507687-46507776/21,19/+	17	46507754	46507755	+
17:46711304-46711393/22,18/+	17	46711341	46711342	+
17:46711316-46711405/21,19/-	17	46711341	46711342	-
17:46802950-46803039/20,20/+	17	46803008	46803009	+
17:47072840-47072929/19,21/+	17	47072907	47072908	+
17:47075814-47075903/21,19/-	17	47075880	47075881	-
17:48042092-48042181/17,23/-	17	48042135	48042136	-
17:48042112-48042201/17,23/+	17	48042135	48042136	+
17:48046800-48046889/22,18/-	17	48046859	48046860	-
17:48046811-48046900/21,19/+	17	48046859	48046860	+
17:48049881-48049970/17,23/-	17	48049952	48049953	-
17:48049933-48050022/16,24/+	17	48049952	48049953	+
17:48224649-48224738/21,19/+	17	48224718	48224719	+
17:5001002-5001091/16,24/-	17	5001047	5001048	-
17:5001019-5001108/20,20/+	17	5001047	5001048	+
17:59473638-59473727/16,24/-	17	59473707	59473708	-
17:59473686-59473775/22,18/+	17	59473707	59473708	+
17:59529255-59529344/22,18/-	17	59529316	59529317	-
17:59529436-59529525/22,18/+	17	59529486	59529487	+
17:59529447-59529536/16,24/-	17	59529486	59529487	-
17:59530036-59530125/21,19/+	17	59530104	59530105	+
17:59530061-59530150/17,23/-	17	59530104	59530105	-
17:59532133-59532222/22,18/+	17	59532197	59532198	+
17:59534940-59535029/16,24/+	17	59534998	59534999	+
17:61778295-61778384/16,24/-	17	61778366	61778367	-
17:61778326-61778415/17,23/+	17	61778366	61778367	+
17:61778492-61778581/21,19/-	17	61778550	61778551	-
17:61778506-61778595/16,24/+	17	61778550	61778551	+
17:6458580-6458669/16,24/+	17	6458640	6458641	+
17:7287616-7287705/16,24/-	17	7287652	7287653	-
17:7287633-7287722/17,23/+	17	7287652	7287653	+
17:80709090-80709179/22,18/-	17	80709150	80709151	-
17:80709117-80709206/22,18/+	17	80709150	80709151	+
17:8869104-8869193/19,21/-	17	8869155	8869156	-
17:8869134-8869223/21,19/+	17	8869155	8869156	+
18:34823987-34824076/18,22/+	18	34824016	34824017	+
18:34823996-34824085/20,20/-	18	34824016	34824017	-
18:457272-457361/16,24/+	18	457306	457307	+
18:457281-457370/21,19/-	18	457306	457307	-
18:5197289-5197378/22,18/+	18	5197333	5197334	+
18:5197303-5197392/17,23/-	18	5197333	5197334	-
18:55095181-55095270/22,18/+	18	55095249	55095250	+
18:55095493-55095582/19,21/+	18	55095555	55095556	+
18:55095824-55095913/18,22/+	18	55095886	55095887	+
18:76739349-76739438/16,24/+	18	76739409	76739410	+
18:76739366-76739455/21,19/-	18	76739409	76739410	-
18:77558851-77558940/17,23/-	18	77558916	77558917	-
18:77558865-77558954/22,18/+	18	77558916	77558917	+
19:10206685-10206774/21,19/-	19	10206746	10206747	-
19:10206706-10206795/22,18/+	19	10206746	10206747	+
19:11591805-11591894/16,24/-	19	11591856	11591857	-
19:11591824-11591913/22,18/+	19	11591856	11591857	+
19:12978549-12978638/22,18/+	19	12978611	12978612	+
19:14225903-14225992/17,23/+	19	14225959	14225960	+
19:14225913-14226002/21,19/-	19	14225959	14225960	-
19:18343841-18343930/17,23/+	19	18343901	18343902	+
19:18902039-18902128/16,24/-	19	18902081	18902082	-
19:18902054-18902143/20,20/+	19	18902081	18902082	+
19:19143352-19143441/21,19/+	19	19143421	19143422	+
19:19221347-19221436/16,24/-	19	19221392	19221393	-
19:19221366-19221455/16,24/+	19	19221392	19221393	+
19:19383936-19384025/22,18/-	19	19383976	19383977	-
19:19383959-19384048/17,23/+	19	19383976	19383977	+
19:19651187-19651276/17,23/-	19	19651235	19651236	-
19:19651201-19651290/21,19/+	19	19651235	19651236	+
19:31842844-31842933/22,18/-	19	31842873	31842874	-
19:31842857-31842946/16,24/+	19	31842873	31842874	+
19:36335101-36335190/20,20/+	19	36335144	36335145	+
19:36335119-36335208/16,24/-	19	36335144	36335145	-
19:38345991-38346080/16,24/+	19	38346034	38346035	+
19:38747324-38747413/16,24/+	19	38747355	38747379	+
19:38747332-38747421/20,20/-	19	38747355	38747379	-
19:38886494-38886583/18,22/-	19	38886554	38886555	-
19:38886518-38886607/20,20/+	19	38886554	38886555	+
19:41018828-41018917/20,20/-	19	41018876	41018881	-
19:41018855-41018944/18,22/+	19	41018876	41018881	+
19:41025525-41025614/16,24/+	19	41025574	41025575	+
19:41025538-41025627/20,20/-	19	41025574	41025575	-
19:4327294-4327383/21,19/-	19	4327350	4327351	-
19:4327326-4327415/22,18/+	19	4327350	4327351	+
19:4328708-4328797/21,19/-	19	4328745	4328760	-
19:4328724-4328813/19,21/+	19	4328745	4328760	+
19:4328755-4328844/22,18/-	19	4328818	4328819	-
19:4328771-4328860/16,24/+	19	4328818	4328819	+
19:46148525-46148614/22,18/+	19	46148592	46148593	+
19:46379865-46379954/18,22/-	19	46379929	46379930	-
19:46379910-46379999/17,23/+	19	46379929	46379930	+
19:48901966-48902055/21,19/+	19	48902029	48902030	+
19:49340449-49340538/18,22/-	19	49340489	49340490	-
19:49340463-49340552/17,23/+	19	49340489	49340490	+
19:50393593-50393682/18,22/-	19	50393653	50393654	-
19:50393609-50393698/20,20/+	19	50393653	50393654	+
19:50831983-50832072/21,19/-	19	50832032	50832038	-
19:50832003-50832092/21,19/+	19	50832032	50832038	+
19:51830905-51830994/16,24/-	19	51830960	51830961	-
19:51830933-51831022/17,23/+	19	51830960	51830961	+
19:52264365-52264454/19,21/-	19	52264429	52264430	-
19:52264377-52264466/21,19/+	19	52264429	52264430	+
19:54926357-54926446/21,19/+	19	54926424	54926425	+
19:54926585-54926674/16,24/-	19	54926623	54926624	-
19:54926600-54926689/21,19/+	19	54926623	54926624	+
19:54982662-54982751/21,19/+	19	54982731	54982732	+
19:59092549-59092638/18,22/+	19	59092612	59092613	+
19:863016-863105/16,24/+	19	863054	863055	+
19:863028-863117/18,22/-	19	863054	863055	-
19:919531-919620/16,24/-	19	919596	919597	-
19:919554-919643/21,19/+	19	919596	919597	+
19:9473636-9473725/22,18/-	19	9473674	9473675	-
19:9473650-9473739/16,24/+	19	9473674	9473675	+
2:105478542-105478631/16,24/+	2	105478605	105478606	+
2:105478738-105478827/18,22/+	2	105478804	105478805	+
2:105484626-105484715/20,20/+	2	105484694	105484695	+
2:105484655-105484744/16,24/-	2	105484694	105484695	-
2:119615431-119615520/18,22/+	2	119615496	119615497	+
2:119617068-119617157/16,24/-	2	119617128	119617129	-
2:119617084-119617173/17,23/+	2	119617128	119617129	+
2:121334552-121334641/18,22/+	2	121334614	121334615	+
2:132218220-132218309/16,24/-	2	132218291	132218292	-
2:132218241-132218330/20,20/+	2	132218291	132218292	+
2:134325979-134326068/19,21/+	2	134326017	134326018	+
2:134325990-134326079/21,19/-	2	134326017	134326018	-
2:162273289-162273378/22,18/+	2	162273326	162273327	+
2:162273307-162273396/20,20/-	2	162273326	162273327	-
2:162280279-162280368/21,19/-	2	162280341	162280342	-
2:162280295-162280384/22,18/+	2	162280341	162280342	+
2:171573180-171573269/22,18/+	2	171573223	171573224	+
2:171573191-171573280/16,24/-	2	171573223	171573224	-
2:171573380-171573469/22,18/-	2	171573419	171573420	-
2:171573392-171573481/17,23/+	2	171573419	171573420	+
2:171573793-171573882/20,20/+	2	171573839	171573840	+
2:171573810-171573899/17,23/-	2	171573839	171573840	-
2:172952064-172952153/16,24/-	2	172952136	172952137	-
2:172952103-172952192/16,24/+	2	172952136	172952137	+
2:172953070-172953159/16,24/+	2	172953134	172953135	+
2:172953104-172953193/21,19/-	2	172953134	172953135	-
2:172958268-172958357/21,19/+	2	172958337	172958338	+
2:172973073-172973162/16,24/+	2	172973127	172973128	+
2:172973177-172973266/21,19/-	2	172973241	172973242	-
2:172973211-172973300/20,20/+	2	172973241	172973242	+
2:175199598-175199687/18,22/-	2	175199646	175199647	-
2:175199624-175199713/18,22/+	2	175199646	175199647	+
2:175199707-175199796/22,18/-	2	175199741	175199742	-
2:175200779-175200868/17,23/-	2	175200844	175200845	-
2:175200813-175200902/18,22/+	2	175200844	175200845	+
2:175208539-175208628/20,20/-	2	175208605	175208606	-
2:176948036-176948125/21,19/+	2	176948105	176948106	+
2:176964068-176964157/21,19/+	2	176964137	176964138	+
2:176972027-176972116/21,19/-	2	176972068	176972069	-
2:176972042-176972131/18,22/+	2	176972068	176972069	+
2:176972552-176972641/20,20/-	2	176972581	176972582	-
2:176972563-176972652/19,21/+	2	176972581	176972582	+
2:176987315-176987404/21,19/-	2	176987367	176987412	-
2:176987347-176987436/21,19/+	2	176987367	176987412	+
2:176987359-176987448/16,24/-	2	176987367	176987412	-
2:176987395-176987484/22,18/+	2	176987462	176987466	+
2:176987409-176987498/22,18/-	2	176987462	176987466	-
2:176994710-176994799/21,19/+	2	176994764	176994765	+
2:176994724-176994813/21,19/-	2	176994764	176994765	-
2:176995030-176995119/18,22/-	2	176995076	176995083	-
2:176995044-176995133/21,19/+	2	176995076	176995083	+
2:177053776-177053865/21,19/+	2	177053838	177053839	+
2:186603589-186603678/16,24/+	2	186603639	186603640	+
2:186603601-186603690/22,18/-	2	186603639	186603640	-
2:19561444-19561533/18,22/-	2	19561482	19561483	-
2:19561460-19561549/21,19/+	2	19561482	19561483	+
2:198650910-198650999/17,23/+	2	198650965	198650966	+
2:198650946-198651035/21,19/-	2	198650965	198650966	-
2:198651530-198651619/16,24/-	2	198651576	198651577	-
2:198651549-198651638/17,23/+	2	198651576	198651577	+
2:200326687-200326776/20,20/-	2	200326725	200326726	-
2:200326700-200326789/16,24/+	2	200326725	200326726	+
2:20865782-20865871/17,23/+	2	20865845	20865846	+
2:220299859-220299948/21,19/+	2	220299900	220299901	+
2:220299881-220299970/22,18/-	2	220299900	220299901	-
2:220379016-220379105/22,18/+	2	220379058	220379110	+
2:220379039-220379128/21,19/-	2	220379058	220379110	-
2:220379067-220379156/21,19/+	2	220379058	220379110	+
2:223162964-223163053/21,19/+	2	223163033	223163034	+
2:223169440-223169529/16,24/+	2	223169501	223169502	+
2:233351463-233351552/17,23/+	2	233351525	233351526	+
2:233351506-233351595/20,20/-	2	233351525	233351526	-
2:233499003-233499092/21,19/-	2	233499070	233499071	-
2:233499018-233499107/20,20/+	2	233499070	233499071	+
2:233499213-233499302/17,23/-	2	233499283	233499284	-
2:237077858-237077947/22,18/+	2	237077920	237077921	+
2:237078669-237078758/16,24/-	2	237078733	237078734	-
2:237078704-237078793/20,20/+	2	237078733	237078734	+
2:241393289-241393378/21,19/+	2	241393351	241393352	+
2:241771579-241771668/22,18/+	2	241771638	241771639	+
2:242480442-242480531/22,18/+	2	242480504	242480505	+
2:25149571-25149660/22,18/-	2	25149622	25149623	-
2:25149598-25149687/19,21/+	2	25149622	25149623	+
2:25391621-25391710/21,19/+	2	25391666	25391667	+
2:25391636-25391725/20,20/-	2	25391666	25391667	-
2:38301691-38301780/21,19/+	2	38301756	38301757	+
2:45029254-45029343/17,23/-	2	45029285	45029286	-
2:45029270-45029359/16,24/+	2	45029285	45029286	+
2:45155134-45155223/19,21/+	2	45155201	45155202	+
2:45157549-45157638/16,24/+	2	45157613	45157614	+
2:45160456-45160545/17,23/+	2	45160490	45160491	+
2:45160468-45160557/22,18/-	2	45160490	45160491	-
2:45169494-45169583/20,20/+	2	45169562	45169563	+
2:45169537-45169626/22,18/-	2	45169562	45169563	-
2:45240495-45240584/21,19/+	2	45240563	45240564	+
2:45240515-45240604/18,22/-	2	45240563	45240564	-
2:50573423-50573512/16,24/-	2	50573485	50573486	-
2:50573441-50573530/16,24/+	2	50573485	50573486	+
2:54657249-54657338/21,19/+	2	54657317	54657318	+
2:62798330-62798419/17,23/-	2	62798365	62798366	-
2:62798344-62798433/21,19/+	2	62798365	62798366	+
2:63275801-63275890/19,21/-	2	63275868	63275869	-
2:63275849-63275938/16,24/+	2	63275868	63275869	+
2:63286003-63286092/21,19/-	2	63286049	63286050	-
2:63286028-63286117/22,18/+	2	63286049	63286050	+
2:66673247-66673336/21,19/+	2	66673316	66673317	+
2:73148014-73148103/16,24/+	2	73148052	73148053	+
2:73148023-73148112/20,20/-	2	73148052	73148053	-
2:73152605-73152694/22,18/+	2	73152672	73152673	+
2:74726576-74726665/16,24/+	2	74726633	74726634	+
2:74742719-74742808/21,19/-	2	74742786	74742787	-
2:74742765-74742854/22,18/+	2	74742786	74742787	+
2:85361414-85361503/21,19/+	2	85361465	85361466	+
2:85361426-85361515/19,21/-	2	85361465	85361466	-
2:85980481-85980570/22,18/+	2	85980533	85980534	+
2:85980515-85980604/21,19/-	2	85980533	85980534	-
2:87016069-87016158/16,24/+	2	87016129	87016130	+
2:87018003-87018092/21,19/+	2	87018054	87018055	+
2:87018015-87018104/21,19/-	2	87018054	87018055	-
2:97203585-97203674/16,24/+	2	97203640	97203641	+
2:98703642-98703731/17,23/-	2	98703682	98703699	-
2:98703661-98703750/22,18/+	2	98703682	98703699	+
2:99553339-99553428/22,18/+	2	99553406	99553407	+
2:99553364-99553453/16,24/-	2	99553406	99553407	-
2:99553575-99553664/20,20/+	2	99553642	99553643	+
2:99553794-99553883/22,18/-	2	99553830	99553831	-
2:99553805-99553894/19,21/+	2	99553830	99553831	+
20:19739735-19739824/17,23/-	20	19739772	19739773	-
20:19739752-19739841/20,20/+	20	19739772	19739773	+
20:21372415-21372504/16,24/+	20	21372462	21372463	+
20:21372423-21372512/18,22/-	20	21372462	21372463	-
20:21377978-21378067/20,20/-	20	21378045	21378046	-
20:22541573-22541662/16,24/-	20	22541629	22541630	-
20:22541603-22541692/16,24/+	20	22541629	22541630	+
20:2802125-2802214/20,20/+	20	2802181	2802182	+
20:2802160-2802249/18,22/-	20	2802181	2802182	-
20:37303285-37303374/22,18/-	20	37303351	37303352	-
20:37303302-37303391/20,20/+	20	37303351	37303352	+
20:43726489-43726578/18,22/+	20	43726544	43726545	+
20:43726514-43726603/20,20/-	20	43726544	43726545	-
20:43935395-43935484/19,21/+	20	43935462	43935463	+
20:44639781-44639870/20,20/+	20	44639847	44639848	+
20:49307896-49307985/20,20/+	20	49307959	49307960	+
20:49308021-49308110/18,22/-	20	49308046	49308047	-
20:58180561-58180650/22,18/-	20	58180616	58180617	-
20:58180576-58180665/22,18/+	20	58180616	58180617	+
20:590745-590834/20,20/-	20	590799	590800	-
20:590759-590848/18,22/+	20	590799	590800	+
20:591127-591216/21,19/+	20	591151	591152	+
20:59927449-59927538/19,21/+	20	59927510	59927511	+
20:61148960-61149049/20,20/-	20	61149009	61149010	-
20:61148988-61149077/16,24/+	20	61149009	61149010	+
21:27945492-27945581/16,24/-	21	27945533	27945543	-
21:27945506-27945595/22,18/+	21	27945533	27945543	+
21:36041618-36041707/22,18/-	21	36041683	36041684	-
21:38065494-38065583/22,18/-	21	38065524	38065525	-
21:38065505-38065594/20,20/+	21	38065524	38065525	+
21:44782341-44782430/16,24/+	21	44782382	44782383	+
21:44782361-44782450/22,18/-	21	44782382	44782383	-
21:44782476-44782565/16,24/+	21	44782497	44782498	+
21:46128871-46128960/16,24/-	21	46128908	46128909	-
21:46128888-46128977/18,22/+	21	46128908	46128909	+
22:30117100-30117189/19,21/+	22	30117148	30117149	+
22:30117125-30117214/21,19/-	22	30117148	30117149	-
22:38220969-38221058/19,21/-	22	38221009	38221010	-
22:38220986-38221075/22,18/+	22	38221009	38221010	+
22:46367581-46367670/20,20/+	22	46367617	46367618	+
22:46367596-46367685/21,19/-	22	46367617	46367618	-
22:46367956-46368045/16,24/-	22	46368025	46368026	-
22:46368000-46368089/17,23/+	22	46368025	46368026	+
22:50438452-50438541/17,23/-	22	50438501	50438502	-
22:50438477-50438566/18,22/+	22	50438501	50438502	+
22:50623627-50623716/16,24/-	22	50623692	50623693	-
22:50623649-50623738/22,18/+	22	50623692	50623693	+
22:50986909-50986998/22,18/-	22	50986962	50986963	-
22:50986945-50987034/16,24/+	22	50986962	50986963	+
3:119528591-119528680/17,23/+	3	119528656	119528657	+
3:12045390-12045479/21,19/+	3	12045459	12045460	+
3:125932470-125932559/19,21/-	3	125932534	125932535	-
3:125932485-125932574/18,22/+	3	125932534	125932535	+
3:126113604-126113693/16,24/-	3	126113663	126113664	-
3:126113641-126113730/16,24/+	3	126113663	126113664	+
3:128274034-128274123/16,24/+	3	128274084	128274085	+
3:128274061-128274150/21,19/-	3	128274084	128274085	-
3:129693301-129693390/16,24/-	3	129693370	129693386	-
3:129693319-129693408/20,20/+	3	129693370	129693386	+
3:129693329-129693418/16,24/-	3	129693370	129693386	-
3:133464941-133465030/19,21/-	3	133464971	133464972	-
3:133464953-133465042/19,21/+	3	133464971	133464972	+
3:134125273-134125362/19,21/+	3	134125326	134125327	+
3:134125297-134125386/20,20/-	3	134125326	134125327	-
3:134516247-134516336/19,21/-	3	134516302	134516303	-
3:134516271-134516360/17,23/+	3	134516302	134516303	+
3:13590393-13590482/16,24/+	3	13590439	13590440	+
3:13590406-13590495/16,24/-	3	13590439	13590440	-
3:13590435-13590524/22,18/+	3	13590503	13590504	+
3:13590925-13591014/16,24/+	3	13590968	13590969	+
3:13590948-13591037/19,21/-	3	13590968	13590969	-
3:138658283-138658372/20,20/+	3	138658345	138658346	+
3:138658295-138658384/17,23/-	3	138658345	138658346	-
3:138663172-138663261/20,20/+	3	138663230	138663231	+
3:141516193-141516282/21,19/-	3	141516232	141516233	-
3:141516205-141516294/17,23/+	3	141516232	141516233	+
3:147072531-147072620/22,18/-	3	147072597	147072598	-
3:147072544-147072633/16,24/+	3	147072597	147072598	+
3:147106138-147106227/22,18/+	3	147106208	147106209	+
3:147106494-147106583/19,21/+	3	147106561	147106562	+
3:147126903-147126992/17,23/+	3	147126961	147126962	+
3:147128065-147128154/18,22/-	3	147128123	147128124	-
3:147128106-147128195/18,22/+	3	147128123	147128124	+
3:147130412-147130501/21,19/+	3	147130477	147130478	+
3:147130466-147130555/16,24/-	3	147130536	147130537	-
3:147130520-147130609/17,23/+	3	147130536	147130537	+
3:147131278-147131367/16,24/+	3	147131332	147131333	+
3:147131286-147131375/20,20/-	3	147131332	147131333	-
3:157813351-157813440/20,20/+	3	157813417	157813418	+
3:157821851-157821940/20,20/+	3	157821919	157821920	+
3:159756597-159756686/19,21/+	3	159756648	159756649	+
3:159756624-159756713/18,22/-	3	159756648	159756649	-
3:187388073-187388162/22,18/-	3	187388128	187388129	-
3:187388098-187388187/16,24/+	3	187388128	187388129	+
3:194119103-194119192/16,24/+	3	194119159	194119160	+
3:24537118-24537207/16,24/+	3	24537177	24537178	+
3:24537134-24537223/21,19/-	3	24537177	24537178	-
3:28958353-28958442/17,23/+	3	28958414	28958415	+
3:32859383-32859472/22,18/-	3	32859417	32859418	-
3:32859399-32859488/17,23/+	3	32859417	32859418	+
3:44063261-44063350/16,24/-	3	44063315	44063316	-
3:44063284-44063373/17,23/+	3	44063315	44063316	+
3:49756508-49756597/17,23/+	3	49756571	49756572	+
3:5137704-5137793/21,19/+	3	5137773	5137774	+
3:5137743-5137832/16,24/-	3	5137773	5137774	-
3:54121693-54121782/19,21/-	3	54121761	54121762	-
3:54121724-54121813/18,22/+	3	54121761	54121762	+
3:54121966-54122055/21,19/+	3	54122032	54122033	+
3:58572863-58572952/17,23/+	3	58572902	58572903	+
3:58572876-58572965/22,18/-	3	58572902	58572903	-
3:62355378-62355467/18,22/+	3	62355443	62355444	+
3:8809644-8809733/16,24/-	3	8809715	8809716	-
3:8809663-8809752/20,20/+	3	8809715	8809716	+
3:9594343-9594432/22,18/+	3	9594382	9594386	+
3:9594355-9594444/21,19/-	3	9594382	9594386	-
4:10459171-10459260/21,19/-	4	10459219	10459220	-
4:10459183-10459272/19,21/+	4	10459219	10459220	+
4:111555401-111555490/17,23/+	4	111555440	111555441	+
4:111555418-111555507/20,20/-	4	111555440	111555441	-
4:112709342-112709431/21,19/+	4	112709411	112709412	+
4:113444334-113444423/19,21/-	4	113444372	113444373	-
4:113444350-113444439/16,24/+	4	113444372	113444373	+
4:13532892-13532981/21,19/+	4	13532951	13532952	+
4:13545567-13545656/16,24/-	4	13545639	13545640	-
4:13545597-13545686/21,19/+	4	13545639	13545640	+
4:140656685-140656774/16,24/+	4	140656749	140656750	+
4:147558368-147558457/21,19/-	4	147558435	147558436	-
4:147558392-147558481/16,24/+	4	147558435	147558436	+
4:147561706-147561795/21,19/+	4	147561775	147561776	+
4:155411735-155411824/16,24/-	4	155411806	155411807	-
4:155411780-155411869/18,22/+	4	155411806	155411807	+
4:155662728-155662817/19,21/+	4	155662795	155662796	+
4:155663262-155663351/21,19/+	4	155663311	155663312	+
4:155663279-155663368/16,24/-	4	155663311	155663312	-
4:159091824-159091913/18,22/-	4	159091894	159091895	-
4:159091845-159091934/21,19/+	4	159091894	159091895	+
4:174422152-174422241/21,19/-	4	174422191	174422192	-
4:174422169-174422258/16,24/+	4	174422191	174422192	+
4:174430580-174430669/20,20/+	4	174430614	174430615	+
4:174430595-174430684/22,18/-	4	174430614	174430615	-
4:174440041-174440130/20,20/-	4	174440103	174440104	-
4:174440083-174440172/20,20/+	4	174440103	174440104	+
4:174459684-174459773/22,18/-	4	174459743	174459744	-
4:174459705-174459794/17,23/+	4	174459743	174459744	+
4:175133036-175133125/17,23/-	4	175133103	175133104	-
4:175133054-175133143/16,24/+	4	175133103	175133104	+
4:183062393-183062482/21,19/-	4	183062460	183062461	-
4:183062411-183062500/16,24/+	4	183062460	183062461	+
4:190939026-190939115/20,20/-	4	190939090	190939091	-
4:190939044-190939133/21,19/+	4	190939090	190939091	+
4:3881443-3881532/21,19/+	4	3881512	3881513	+
4:4386680-4386769/21,19/-	4	4386738	4386739	-
4:4386699-4386788/16,24/+	4	4386738	4386739	+
4:52943219-52943308/16,24/+	4	52943247	52943248	+
4:52943228-52943317/21,19/-	4	52943247	52943248	-
4:54970137-54970226/17,23/+	4	54970175	54970176	+
4:54970148-54970237/22,18/-	4	54970175	54970176	-
4:54975952-54976041/19,21/-	4	54976019	54976020	-
4:54976002-54976091/16,24/+	4	54976019	54976020	+
4:5894876-5894965/22,18/+	4	5894923	5894924	+
4:85414095-85414184/17,23/+	4	85414135	85414136	+
4:85414112-85414201/18,22/-	4	85414135	85414136	-
4:94755718-94755807/21,19/+	4	94755787	94755788	+
4:94755977-94756066/16,24/-	4	94756031	94756032	-
4:94756013-94756102/17,23/+	4	94756031	94756032	+
5:10307676-10307765/22,18/+	5	10307744	10307745	+
5:10307696-10307785/21,19/-	5	10307744	10307745	-
5:115298022-115298111/19,21/+	5	115298079	115298080	+
5:115298187-115298276/17,23/+	5	115298252	115298253	+
5:122422032-122422121/17,23/-	5	122422098	122422099	-
5:122422078-122422167/17,23/+	5	122422098	122422099	+
5:132150059-132150148/17,23/-	5	132150128	132150129	-
5:132150072-132150161/22,18/+	5	132150128	132150129	+
5:134363271-134363360/16,24/+	5	134363324	134363325	+
5:134363302-134363391/21,19/-	5	134363324	134363325	-
5:134376422-134376511/21,19/-	5	134376489	134376490	-
5:134376459-134376548/16,24/+	5	134376489	134376490	+
5:134870454-134870543/21,19/+	5	134870514	134870515	+
5:134879269-134879358/22,18/+	5	134879326	134879327	+
5:134879301-134879390/16,24/-	5	134879326	134879327	-
5:134880370-134880459/20,20/+	5	134880436	134880437	+
5:138923057-138923146/21,19/-	5	138923113	138923114	-
5:138923068-138923157/21,19/+	5	138923113	138923114	+
5:139284458-139284547/22,18/+	5	139284498	139284499	+
5:139284475-139284564/17,23/-	5	139284498	139284499	-
5:141931150-141931239/22,18/+	5	141931207	141931208	+
5:1446163-1446252/22,18/-	5	1446208	1446209	-
5:1446189-1446278/20,20/+	5	1446208	1446209	+
5:158478465-158478554/16,24/+	5	158478481	158478482	+
5:167956783-167956872/16,24/+	5	167956819	167956820	+
5:167956795-167956884/22,18/-	5	167956819	167956820	-
5:170736185-170736274/18,22/+	5	170736251	170736252	+
5:170736524-170736613/21,19/-	5	170736572	170736573	-
5:170736535-170736624/21,19/+	5	170736572	170736573	+
5:170740867-170740956/16,24/-	5	170740905	170740938	-
5:170740887-170740976/16,24/+	5	170740905	170740938	+
5:170877869-170877958/22,18/+	5	170877932	170877933	+
5:170878177-170878266/22,18/+	5	170878246	170878247	+
5:170878192-170878281/19,21/-	5	170878246	170878247	-
5:172659674-172659763/16,24/+	5	172659730	172659731	+
5:172659710-172659799/22,18/-	5	172659730	172659731	-
5:172660013-172660102/16,24/-	5	172660080	172660081	-
5:172660035-172660124/19,21/+	5	172660080	172660081	+
5:176543895-176543984/22,18/+	5	176543964	176543965	+
5:177412645-177412734/17,23/+	5	177412688	177412689	+
5:177412665-177412754/22,18/-	5	177412688	177412689	-
5:178004151-178004240/21,19/+	5	178004204	178004205	+
5:178004172-178004261/18,22/-	5	178004204	178004205	-
5:178594056-178594145/16,24/+	5	178594097	178594098	+
5:178594080-178594169/22,18/-	5	178594097	178594098	-
5:1887234-1887323/21,19/-	5	1887300	1887301	-
5:1887245-1887334/20,20/+	5	1887300	1887301	+
5:2743602-2743691/17,23/+	5	2743655	2743656	+
5:2743625-2743714/22,18/-	5	2743655	2743656	-
5:2755307-2755396/22,18/+	5	2755376	2755377	+
5:2755350-2755439/16,24/-	5	2755376	2755377	-
5:3603165-3603254/21,19/-	5	3603227	3603228	-
5:3603176-3603265/21,19/+	5	3603227	3603228	+
5:38257495-38257584/21,19/-	5	38257541	38257542	-
5:38257506-38257595/20,20/+	5	38257541	38257542	+
5:42949813-42949902/21,19/+	5	42949882	42949883	+
5:42952055-42952144/22,18/+	5	42952113	42952114	+
5:42952088-42952177/20,20/-	5	42952113	42952114	-
5:50265595-50265684/21,19/-	5	50265660	50265661	-
5:50265617-50265706/16,24/+	5	50265660	50265661	+
5:50265840-50265929/19,21/+	5	50265905	50265908	+
5:50265851-50265940/21,19/-	5	50265905	50265908	-
5:50672965-50673054/19,21/-	5	50673033	50673034	-
5:50672979-50673068/17,23/+	5	50673033	50673034	+
5:50673895-50673984/22,18/+	5	50673965	50673966	+
5:50694920-50695009/17,23/+	5	50694985	50694986	+
5:50695159-50695248/21,19/+	5	50695224	50695225	+
5:54519254-54519343/17,23/-	5	54519307	54519308	-
5:54519288-54519377/18,22/+	5	54519307	54519308	+
5:72415934-72416023/22,18/+	5	72415998	72416001	+
5:72415960-72416049/16,24/-	5	72415998	72416001	-
5:72526465-72526554/19,21/-	5	72526496	72526497	-
5:72526478-72526567/18,22/+	5	72526496	72526497	+
5:72595675-72595764/20,20/-	5	72595741	72595742	-
5:72595700-72595789/17,23/+	5	72595741	72595742	+
5:72678130-72678219/21,19/-	5	72678193	72678194	-
5:72678175-72678264/16,24/+	5	72678193	72678194	+
5:72732416-72732505/16,24/-	5	72732486	72732487	-
5:72732436-72732525/17,23/+	5	72732486	72732487	+
5:76924149-76924238/16,24/-	5	76924190	76924191	-
5:76924164-76924253/20,20/+	5	76924190	76924191	+
5:76931993-76932082/21,19/-	5	76932047	76932048	-
5:76932004-76932093/20,20/+	5	76932047	76932048	+
5:77139907-77139996/17,23/+	5	77139964	77139965	+
5:7849770-7849859/18,22/-	5	7849836	7849837	-
5:7849789-7849878/20,20/+	5	7849836	7849837	+
5:80256821-80256910/21,19/-	5	80256865	80256868	-
5:80256845-80256934/20,20/+	5	80256865	80256868	+
6:10113603-10113692/22,18/+	6	10113648	10113649	+
6:10113629-10113718/21,19/-	6	10113648	10113649	-
6:10382763-10382852/19,21/-	6	10382800	10382801	-
6:10382781-10382870/17,23/+	6	10382800	10382801	+
6:10390883-10390972/17,23/+	6	10390919	10390920	+
6:10390894-10390983/22,18/-	6	10390919	10390920	-
6:10391195-10391284/16,24/-	6	10391237	10391238	-
6:10391212-10391301/18,22/+	6	10391237	10391238	+
6:10393429-10393518/20,20/+	6	10393497	10393498	+
6:10393708-10393797/22,18/+	6	10393778	10393779	+
6:10416021-10416110/21,19/+	6	10416090	10416091	+
6:10416461-10416550/17,23/-	6	10416529	10416530	-
6:10417629-10417718/17,23/-	6	10417663	10417664	-
6:10417643-10417732/21,19/+	6	10417663	10417664	+
6:10420627-10420716/21,19/+	6	10420696	10420697	+
6:10421998-10422087/21,19/+	6	10422067	10422068	+
6:10422172-10422261/16,24/+	6	10422227	10422228	+
6:10422383-10422472/18,22/+	6	10422447	10422448	+
6:10422597-10422686/21,19/+	6	10422636	10422637	+
6:10422616-10422705/19,21/-	6	10422636	10422637	-
6:10422832-10422921/16,24/-	6	10422874	10422875	-
6:10422846-10422935/21,19/+	6	10422874	10422875	+
6:10425501-10425590/19,21/+	6	10425553	10425554	+
6:10425512-10425601/21,19/-	6	10425553	10425554	-
6:10426036-10426125/16,24/+	6	10426099	10426100	+
6:10426343-10426432/22,18/+	6	10426412	10426413	+
6:10426389-10426478/19,21/-	6	10426412	10426413	-
6:106429255-106429344/16,24/+	6	106429316	106429317	+
6:106429296-106429385/22,18/-	6	106429316	106429317	-
6:106429397-106429486/18,22/-	6	106429443	106429444	-
6:106434102-106434191/20,20/-	6	106434169	106434170	-
6:106434137-106434226/16,24/+	6	106434169	106434170	+
6:106441918-106442007/21,19/+	6	106441987	106441988	+
6:108479511-108479600/21,19/-	6	108479557	108479558	-
6:108479530-108479619/18,22/+	6	108479557	108479558	+
6:10881889-10881978/22,18/+	6	10881925	10881950	+
6:10881907-10881996/21,19/-	6	10881925	10881950	-
6:10882931-10883020/21,19/-	6	10882974	10882975	-
6:10882948-10883037/19,21/+	6	10882974	10882975	+
6:1378995-1379084/22,18/+	6	1379065	1379066	+
6:1379024-1379113/21,19/-	6	1379065	1379066	-
6:1385666-1385755/17,23/+	6	1385731	1385732	+
6:1386038-1386127/16,24/+	6	1386087	1386088	+
6:1386049-1386138/21,19/-	6	1386087	1386088	-
6:1392959-1393048/21,19/+	6	1393028	1393029	+
6:1393289-1393378/22,18/-	6	1393336	1393337	-
6:1393311-1393400/20,20/+	6	1393336	1393337	+
6:166267661-166267750/19,21/-	6	166267729	166267730	-
6:166267693-166267782/17,23/+	6	166267729	166267730	+
6:166402349-166402438/19,21/+	6	166402416	166402417	+
6:27101565-27101654/20,20/+	6	27101633	27101634	+
6:27106968-27107057/20,20/+	6	27107019	27107020	+
6:27106979-27107068/21,19/-	6	27107019	27107020	-
6:27107237-27107326/21,19/-	6	27107282	27107283	-
6:27107256-27107345/21,19/+	6	27107282	27107283	+
6:27235798-27235887/20,20/+	6	27235822	27235844	+
6:27235825-27235914/22,18/-	6	27235891	27235892	-
6:27235838-27235927/17,23/+	6	27235891	27235892	+
6:27513357-27513446/19,21/+	6	27513414	27513415	+
6:27513368-27513457/21,19/-	6	27513414	27513415	-
6:27725124-27725213/20,20/-	6	27725188	27725189	-
6:27725137-27725226/16,24/+	6	27725188	27725189	+
6:28175914-28176003/22,18/+	6	28175984	28175985	+
6:28584096-28584185/21,19/-	6	28584155	28584156	-
6:28584111-28584200/19,21/+	6	28584155	28584156	+
6:28793592-28793681/20,20/+	6	28793656	28793657	+
6:28945125-28945214/16,24/+	6	28945189	28945190	+
6:28945311-28945400/20,20/+	6	28945341	28945342	+
6:28945323-28945412/22,18/-	6	28945341	28945342	-
6:28945445-28945534/22,18/-	6	28945492	28945493	-
6:28945461-28945550/20,20/+	6	28945492	28945493	+
6:28956195-28956284/22,18/-	6	28956247	28956248	-
6:28956224-28956313/20,20/+	6	28956247	28956248	+
6:29795531-29795620/16,24/-	6	29795595	29795596	-
6:29795574-29795663/22,18/+	6	29795595	29795596	+
6:33943625-33943714/16,24/-	6	33943662	33943663	-
6:33943645-33943734/16,24/+	6	33943662	33943663	+
6:33943768-33943857/21,19/+	6	33943837	33943838	+
6:35479569-35479658/22,18/+	6	35479628	35479629	+
6:36253090-36253179/19,21/+	6	36253157	36253158	+
6:38682967-38683056/19,21/-	6	38683035	38683036	-
6:38682997-38683086/22,18/+	6	38683035	38683036	+
6:38683147-38683236/16,24/+	6	38683186	38683187	+
6:38683163-38683252/18,22/-	6	38683186	38683187	-
6:393068-393157/22,18/-	6	393110	393111	-
6:393093-393182/17,23/+	6	393110	393111	+
6:41342348-41342437/17,23/-	6	41342382	41342383	-
6:41342367-41342456/16,24/+	6	41342382	41342383	+
6:41499737-41499826/18,22/+	6	41499799	41499800	+
6:44044396-44044485/16,24/+	6	44044443	44044444	+
6:44044421-44044510/17,23/-	6	44044443	44044444	-
6:44044437-44044526/22,18/+	6	44044507	44044508	+
6:45387879-45387968/21,19/-	6	45387932	45387933	-
6:45387912-45388001/19,21/+	6	45387932	45387933	+
6:6004141-6004230/22,18/+	6	6004207	6004208	+
6:70992859-70992948/22,18/+	6	70992907	70992908	+
6:70992874-70992963/16,24/-	6	70992907	70992908	-
6:72298386-72298475/16,24/-	6	72298424	72298425	-
6:72298400-72298489/22,18/+	6	72298424	72298425	+
6:9399309-9399398/22,18/+	6	9399379	9399380	+
6:99291308-99291397/18,22/+	6	99291343	99291344	+
6:99291326-99291415/22,18/-	6	99291343	99291344	-
7:113722699-113722788/21,19/+	7	113722758	113722759	+
7:1209694-1209783/20,20/+	7	1209742	1209743	+
7:1209705-1209794/21,19/-	7	1209742	1209743	-
7:129912939-129913028/21,19/+	7	129913008	129913009	+
7:129913188-129913277/22,18/+	7	129913258	129913259	+
7:149487296-149487385/20,20/-	7	149487338	149487339	-
7:149487314-149487403/16,24/+	7	149487338	149487339	+
7:1707277-1707366/22,18/+	7	1707338	1707339	+
7:19184486-19184575/21,19/+	7	19184555	19184556	+
7:19813230-19813319/21,19/+	7	19813299	19813300	+
7:21209096-21209185/21,19/+	7	21209165	21209166	+
7:24324527-24324616/16,24/-	7	24324599	24324600	-
7:24324562-24324651/20,20/+	7	24324599	24324600	+
7:24325040-24325129/18,22/+	7	24325079	24325080	+
7:24325057-24325146/18,22/-	7	24325079	24325080	-
7:27127993-27128082/22,18/+	7	27128046	27128047	+
7:27128007-27128096/19,21/-	7	27128046	27128047	-
7:27187505-27187594/20,20/+	7	27187553	27187554	+
7:27187533-27187622/21,19/-	7	27187553	27187554	-
7:27195721-27195810/18,22/-	7	27195753	27195754	-
7:27195738-27195827/16,24/+	7	27195753	27195754	+
7:27204659-27204748/21,19/+	7	27204728	27204729	+
7:27205483-27205572/19,21/+	7	27205514	27205515	+
7:27205494-27205583/21,19/-	7	27205514	27205515	-
7:27205614-27205703/16,24/+	7	27205658	27205659	+
7:27205637-27205726/22,18/-	7	27205658	27205659	-
7:27225008-27225097/22,18/+	7	27225078	27225079	+
7:27241974-27242063/22,18/+	7	27242044	27242045	+
7:27264960-27265049/16,24/-	7	27265004	27265005	-
7:27264989-27265078/16,24/+	7	27265004	27265005	+
7:27283538-27283627/21,19/-	7	27283602	27283603	-
7:27283572-27283661/16,24/+	7	27283602	27283603	+
7:28996861-28996950/16,24/+	7	28996902	28996903	+
7:28996883-28996972/21,19/-	7	28996902	28996903	-
7:30722277-30722366/22,18/-	7	30722320	30722321	-
7:30722299-30722388/19,21/+	7	30722320	30722321	+
7:35297642-35297731/19,21/-	7	35297699	35297700	-
7:35297672-35297761/18,22/+	7	35297699	35297700	+
7:35298598-35298687/18,22/+	7	35298664	35298665	+
7:35301123-35301212/17,23/+	7	35301188	35301189	+
7:35301696-35301785/20,20/+	7	35301730	35301731	+
7:35301707-35301796/21,19/-	7	35301730	35301731	-
7:35301827-35301916/20,20/+	7	35301861	35301862	+
7:54956185-54956274/19,21/+	7	54956252	54956253	+
7:6703551-6703640/18,22/+	7	6703597	6703598	+
7:6703575-6703664/18,22/-	7	6703597	6703598	-
7:8402381-8402470/18,22/-	7	8402432	8402433	-
7:8402407-8402496/21,19/+	7	8402432	8402433	+
7:8482030-8482119/22,18/+	7	8482099	8482100	+
7:8482165-8482254/22,18/+	7	8482235	8482236	+
7:8482640-8482729/19,21/-	7	8482681	8482682	-
7:8482654-8482743/22,18/+	7	8482681	8482682	+
7:915713-915802/16,24/+	7	915756	915759	+
7:915725-915814/17,23/-	7	915756	915759	-
7:96622540-96622629/20,20/+	7	96622608	96622609	+
7:96622665-96622754/16,24/-	7	96622709	96622710	-
7:96622694-96622783/16,24/+	7	96622709	96622710	+
7:96636484-96636573/17,23/+	7	96636548	96636549	+
7:98245967-98246056/16,24/+	7	98246006	98246007	+
7:98245979-98246068/21,19/-	7	98246006	98246007	-
8:102504508-102504597/20,20/+	8	102504562	102504565	+
8:102504520-102504609/16,24/-	8	102504562	102504565	-
8:103135547-103135636/16,24/-	8	103135595	103135596	-
8:103135572-103135661/16,24/+	8	103135595	103135596	+
8:104153582-104153671/16,24/-	8	104153627	104153644	-
8:104153596-104153685/22,18/+	8	104153627	104153644	+
8:104153761-104153850/20,20/+	8	104153829	104153830	+
8:104512980-104513069/19,21/+	8	104513024	104513044	+
8:104513001-104513090/16,24/-	8	104513024	104513044	-
8:11559707-11559796/20,20/-	8	11559775	11559776	-
8:11559724-11559813/16,24/+	8	11559775	11559776	+
8:142216054-142216143/21,19/+	8	142216119	142216120	+
8:142528358-142528447/17,23/+	8	142528415	142528416	+
8:144852919-144853008/19,21/+	8	144852953	144852954	+
8:144852930-144853019/21,19/-	8	144852953	144852954	-
8:145698181-145698270/20,20/-	8	145698232	145698233	-
8:145698200-145698289/22,18/+	8	145698232	145698233	+
8:145698608-145698697/19,21/-	8	145698660	145698661	-
8:145698637-145698726/16,24/+	8	145698660	145698661	+
8:22960519-22960608/22,18/-	8	22960572	22960573	-
8:23558799-23558888/20,20/+	8	23558864	23558865	+
8:23559772-23559861/19,21/+	8	23559839	23559840	+
8:23563865-23563954/16,24/+	8	23563925	23563926	+
8:23563939-23564028/19,21/-	8	23564008	23564009	-
8:23567289-23567378/18,22/+	8	23567310	23567351	+
8:23567299-23567388/21,19/-	8	23567310	23567351	-
8:23567323-23567412/22,18/-	8	23567310	23567351	-
8:23571692-23571781/16,24/+	8	23571724	23571725	+
8:24770340-24770429/16,24/+	8	24770401	24770402	+
8:33371944-33372033/22,18/-	8	33371996	33371997	-
8:33371971-33372060/16,24/+	8	33371996	33371997	+
8:37655233-37655322/16,24/+	8	37655269	37655270	+
8:37655249-37655338/22,18/-	8	37655269	37655270	-
8:37655463-37655552/20,20/-	8	37655503	37655504	-
8:37655482-37655571/21,19/+	8	37655503	37655504	+
8:38965068-38965157/21,19/-	8	38965122	38965123	-
8:38965082-38965171/17,23/+	8	38965122	38965123	+
8:49468615-49468704/21,19/+	8	49468684	49468685	+
8:49468766-49468855/19,21/-	8	49468800	49468829	-
8:49468780-49468869/18,22/+	8	49468800	49468829	+
8:55379051-55379140/17,23/+	8	55379081	55379082	+
8:55379060-55379149/20,20/-	8	55379081	55379082	-
8:57358281-57358370/22,18/-	8	57358312	57358313	-
8:57358295-57358384/16,24/+	8	57358312	57358313	+
8:57358445-57358534/22,18/-	8	57358505	57358506	-
8:65290430-65290519/16,24/+	8	65290484	65290485	+
8:67874152-67874241/17,23/-	8	67874206	67874207	-
8:67874166-67874255/19,21/+	8	67874206	67874207	+
8:70981991-70982080/16,24/+	8	70982039	70982040	+
8:70982019-70982108/20,20/-	8	70982039	70982040	-
8:70983285-70983374/22,18/+	8	70983348	70983349	+
8:70983508-70983597/22,18/+	8	70983567	70983568	+
8:70983703-70983792/21,19/+	8	70983741	70983742	+
8:70983718-70983807/22,18/-	8	70983741	70983742	-
8:70984496-70984585/22,18/-	8	70984559	70984560	-
8:72468783-72468872/16,24/-	8	72468820	72468821	-
8:72468803-72468892/17,23/+	8	72468820	72468821	+
8:72471085-72471174/20,20/+	8	72471153	72471154	+
8:76316994-76317083/22,18/+	8	76317040	76317041	+
8:76317015-76317104/21,19/-	8	76317040	76317041	-
8:85095945-85096034/22,18/+	8	85096015	85096016	+
8:87081710-87081799/22,18/+	8	87081770	87081771	+
8:98290168-98290257/18,22/+	8	98290229	98290230	+
9:100614814-100614903/21,19/+	9	100614879	100614880	+
9:1042559-1042648/16,24/+	9	1042605	1042606	+
9:1042572-1042661/22,18/-	9	1042605	1042606	-
9:1051507-1051596/16,24/-	9	1051579	1051580	-
9:1051530-1051619/20,20/+	9	1051579	1051580	+
9:134151858-134151947/21,19/+	9	134151909	134151910	+
9:134151887-134151976/20,20/-	9	134151909	134151910	-
9:13445286-13445375/21,19/+	9	13445355	13445356	+
9:140771939-140772028/18,22/+	9	140771990	140771991	+
9:140771965-140772054/22,18/-	9	140771990	140771991	-
9:37034532-37034621/16,24/-	9	37034583	37034584	-
9:37034558-37034647/18,22/+	9	37034583	37034584	+
9:37037986-37038075/19,21/+	9	37038053	37038054	+
9:79634472-79634561/16,24/-	9	79634539	79634545	-
9:79634507-79634596/16,24/+	9	79634539	79634545	+
9:79635877-79635966/16,24/+	9	79635912	79635913	+
9:79635892-79635981/22,18/-	9	79635912	79635913	-
9:842582-842671/19,21/-	9	842633	842634	-
9:842593-842682/21,19/+	9	842633	842634	+
9:86717372-86717461/16,24/-	9	86717438	86717439	-
9:86717413-86717502/16,24/+	9	86717438	86717439	+
9:95947113-95947202/20,20/+	9	95947146	95947174	+
9:95947127-95947216/16,24/-	9	95947146	95947174	-
9:95947151-95947240/22,18/-	9	95947146	95947174	-
9:95947347-95947436/22,18/+	9	95947396	95947397	+
9:95947377-95947466/22,18/-	9	95947396	95947397	-
9:971431-971520/20,20/+	9	971480	971481	+
9:971441-971530/20,20/-	9	971480	971481	-

## Sheet: Suppl Table S4
Suppl Table S4 | smMIPs of Model A.
smMIP name
smMIP_1_165326051_165326140
smMIP_1_16554384_16554473
smMIP_1_197888429_197888518
smMIP_1_217311454_217311543
smMIP_1_217312976_217313065
smMIP_1_226069012_226069101
smMIP_1_226863070_226863159
smMIP_1_229568864_229568953
smMIP_1_3567237_3567326
smMIP_1_3567813_3567902
smMIP_1_36042918_36043007
smMIP_1_40149771_40149860
smMIP_1_44883203_44883292
smMIP_1_45466676_45466765
smMIP_1_47696670_47696759
smMIP_1_50799250_50799339
smMIP_1_50889364_50889453
smMIP_1_50890660_50890749
smMIP_1_63784395_63784484
smMIP_1_63784802_63784891
smMIP_1_63790208_63790297
smMIP_1_63790360_63790449
smMIP_1_65530471_65530560
smMIP_1_67217758_67217847
smMIP_1_67218108_67218197
smMIP_1_91182473_91182562
smMIP_1_91195105_91195194
smMIP_10_101290099_101290188
smMIP_10_102497291_102497380
smMIP_10_102890946_102891035
smMIP_10_102899265_102899354
smMIP_10_102996224_102996313
smMIP_10_102997803_102997892
smMIP_10_118891598_118891687
smMIP_10_118928547_118928636
smMIP_10_131760732_131760821
smMIP_10_131761081_131761170
smMIP_10_22634155_22634244
smMIP_10_50604449_50604538
smMIP_10_50887706_50887795
smMIP_10_68687888_68687977
smMIP_10_79470898_79470987
smMIP_10_88392042_88392131
smMIP_10_99798367_99798456
smMIP_11_102702227_102702316
smMIP_11_123066507_123066596
smMIP_11_124790752_124790841
smMIP_11_133837363_133837452
smMIP_11_31819400_31819489
smMIP_11_31824285_31824374
smMIP_11_31846787_31846876
smMIP_11_64739231_64739320
smMIP_11_64739604_64739693
smMIP_11_68607646_68607735
smMIP_12_114846807_114846896
smMIP_12_114878500_114878589
smMIP_12_114878809_114878898
smMIP_12_114885331_114885420
smMIP_12_115136281_115136370
smMIP_12_127765304_127765393
smMIP_12_52401422_52401511
smMIP_12_54132151_54132240
smMIP_12_54321278_54321367
smMIP_12_54360435_54360524
smMIP_12_54425368_54425457
smMIP_12_85667296_85667385
smMIP_12_85673303_85673392
smMIP_12_85673352_85673441
smMIP_13_100624253_100624342
smMIP_13_100627315_100627404
smMIP_13_100644165_100644254
smMIP_13_24007812_24007901
smMIP_13_53419931_53420020
smMIP_13_58209062_58209151
smMIP_13_79170241_79170330
smMIP_13_96204648_96204737
smMIP_13_96204957_96205046
smMIP_13_96205828_96205917
smMIP_14_37052626_37052715
smMIP_14_37123949_37124038
smMIP_14_38054147_38054236
smMIP_14_38071343_38071432
smMIP_14_38091415_38091504
smMIP_14_38724589_38724678
smMIP_14_57264260_57264349
smMIP_14_57276199_57276288
smMIP_14_60952871_60952960
smMIP_14_60973478_60973567
smMIP_14_74707291_74707380
smMIP_15_31645453_31645542
smMIP_15_53083580_53083669
smMIP_15_53097609_53097698
smMIP_15_60288286_60288375
smMIP_15_68121108_68121197
smMIP_15_76627553_76627642
smMIP_15_76635481_76635570
smMIP_15_84748741_84748830
smMIP_15_89922289_89922378
smMIP_16_10274278_10274367
smMIP_16_21294878_21294967
smMIP_16_29888079_29888168
smMIP_16_29888712_29888801
smMIP_16_616795_616884
smMIP_16_6623677_6623766
smMIP_16_68118395_68118484
smMIP_16_68676518_68676607
smMIP_16_71460366_71460455
smMIP_16_86320259_86320348
smMIP_16_86537109_86537198
smMIP_17_184042_184131
smMIP_17_32484017_32484106
smMIP_17_35291058_35291147
smMIP_17_36103027_36103116
smMIP_17_43037045_43037134
smMIP_17_47075814_47075903
smMIP_17_48042112_48042201
smMIP_17_48049881_48049970
smMIP_17_48224649_48224738
smMIP_17_5001019_5001108
smMIP_17_59530036_59530125
smMIP_17_59532133_59532222
smMIP_18_457272_457361
smMIP_18_5197303_5197392
smMIP_18_76739349_76739438
smMIP_19_14225913_14226002
smMIP_19_19651201_19651290
smMIP_19_31842857_31842946
smMIP_19_36335101_36335190
smMIP_19_38345991_38346080
smMIP_19_38747332_38747421
smMIP_19_4327294_4327383
smMIP_19_4328708_4328797
smMIP_19_46379865_46379954
smMIP_19_50393609_50393698
smMIP_19_52264365_52264454
smMIP_19_59092549_59092638
smMIP_2_105478542_105478631
smMIP_2_105478738_105478827
smMIP_2_105484655_105484744
smMIP_2_119615431_119615520
smMIP_2_119617084_119617173
smMIP_2_162273307_162273396
smMIP_2_171573380_171573469
smMIP_2_172952103_172952192
smMIP_2_172953104_172953193
smMIP_2_172958268_172958357
smMIP_2_172973073_172973162
smMIP_2_172973177_172973266
smMIP_2_175199598_175199687
smMIP_2_176948036_176948125
smMIP_2_176964068_176964157
smMIP_2_176987395_176987484
smMIP_2_198651549_198651638
smMIP_2_200326687_200326776
smMIP_2_20865782_20865871
smMIP_2_223169440_223169529
smMIP_2_237077858_237077947
smMIP_2_25149598_25149687
smMIP_2_45029270_45029359
smMIP_2_45155134_45155223
smMIP_2_45169537_45169626
smMIP_2_45240495_45240584
smMIP_2_63286028_63286117
smMIP_2_73148014_73148103
smMIP_2_73152605_73152694
smMIP_2_74742765_74742854
smMIP_2_87016069_87016158
smMIP_2_87018003_87018092
smMIP_2_99553339_99553428
smMIP_2_99553575_99553664
smMIP_2_99553805_99553894
smMIP_20_19739735_19739824
smMIP_20_21372415_21372504
smMIP_20_22541603_22541692
smMIP_20_37303285_37303374
smMIP_20_43726489_43726578
smMIP_20_58180576_58180665
smMIP_21_27945492_27945581
smMIP_21_38065494_38065583
smMIP_22_50986909_50986998
smMIP_3_119528591_119528680
smMIP_3_128274034_128274123
smMIP_3_129693301_129693390
smMIP_3_133464941_133465030
smMIP_3_134125273_134125362
smMIP_3_134516247_134516336
smMIP_3_13590393_13590482
smMIP_3_138663172_138663261
smMIP_3_141516205_141516294
smMIP_3_147072544_147072633
smMIP_3_147106138_147106227
smMIP_3_147106494_147106583
smMIP_3_147126903_147126992
smMIP_3_147128106_147128195
smMIP_3_147130412_147130501
smMIP_3_147130466_147130555
smMIP_3_147131286_147131375
smMIP_3_157813351_157813440
smMIP_3_159756624_159756713
smMIP_3_187388098_187388187
smMIP_3_194119103_194119192
smMIP_3_44063261_44063350
smMIP_3_5137743_5137832
smMIP_3_58572863_58572952
smMIP_3_62355378_62355467
smMIP_4_111555401_111555490
smMIP_4_113444334_113444423
smMIP_4_147558392_147558481
smMIP_4_155662728_155662817
smMIP_4_155663279_155663368
smMIP_4_183062393_183062482
smMIP_4_52943228_52943317
smMIP_4_54970148_54970237
smMIP_4_94755718_94755807
smMIP_4_94755977_94756066
smMIP_5_134870454_134870543
smMIP_5_138923068_138923157
smMIP_5_1446163_1446252
smMIP_5_170736185_170736274
smMIP_5_170736535_170736624
smMIP_5_170740887_170740976
smMIP_5_172660035_172660124
smMIP_5_178004151_178004240
smMIP_5_38257495_38257584
smMIP_5_42949813_42949902
smMIP_5_42952055_42952144
smMIP_5_50265840_50265929
smMIP_5_50672979_50673068
smMIP_5_50694920_50695009
smMIP_5_50695159_50695248
smMIP_5_54519288_54519377
smMIP_5_72595675_72595764
smMIP_5_76924149_76924238
smMIP_5_76932004_76932093
smMIP_5_77139907_77139996
smMIP_5_7849789_7849878
smMIP_6_10113603_10113692
smMIP_6_10382781_10382870
smMIP_6_10390894_10390983
smMIP_6_10393429_10393518
smMIP_6_10393708_10393797
smMIP_6_10417629_10417718
smMIP_6_10421998_10422087
smMIP_6_10422832_10422921
smMIP_6_10425512_10425601
smMIP_6_10426036_10426125
smMIP_6_10426343_10426432
smMIP_6_106429255_106429344
smMIP_6_106441918_106442007
smMIP_6_10881907_10881996
smMIP_6_10882931_10883020
smMIP_6_1378995_1379084
smMIP_6_1393289_1393378
smMIP_6_166267693_166267782
smMIP_6_27107256_27107345
smMIP_6_27235798_27235887
smMIP_6_27235838_27235927
smMIP_6_27513357_27513446
smMIP_6_27725137_27725226
smMIP_6_28175914_28176003
smMIP_6_28584096_28584185
smMIP_6_28793592_28793681
smMIP_6_29795531_29795620
smMIP_6_33943645_33943734
smMIP_6_33943768_33943857
smMIP_6_36253090_36253179
smMIP_6_9399309_9399398
smMIP_7_113722699_113722788
smMIP_7_129912939_129913028
smMIP_7_19184486_19184575
smMIP_7_19813230_19813319
smMIP_7_21209096_21209185
smMIP_7_24324527_24324616
smMIP_7_24325040_24325129
smMIP_7_27128007_27128096
smMIP_7_27264989_27265078
smMIP_7_35297672_35297761
smMIP_7_35298598_35298687
smMIP_7_35301123_35301212
smMIP_7_54956185_54956274
smMIP_7_8482030_8482119
smMIP_7_8482165_8482254
smMIP_7_96622540_96622629
smMIP_7_96622694_96622783
smMIP_7_96636484_96636573
smMIP_8_103135547_103135636
smMIP_8_104153582_104153671
smMIP_8_104512980_104513069
smMIP_8_144852919_144853008
smMIP_8_145698608_145698697
smMIP_8_23567299_23567388
smMIP_8_23571692_23571781
smMIP_8_33371971_33372060
smMIP_8_49468766_49468855
smMIP_8_55379060_55379149
smMIP_8_57358281_57358370
smMIP_8_57358445_57358534
smMIP_8_65290430_65290519
smMIP_8_67874152_67874241
smMIP_8_70981991_70982080
smMIP_8_70983703_70983792
smMIP_8_70984496_70984585
smMIP_8_72468783_72468872
smMIP_8_76317015_76317104
smMIP_8_85095945_85096034
smMIP_8_87081710_87081799
smMIP_9_79634507_79634596
smMIP_9_79635892_79635981
smMIP_9_86717372_86717461
smMIP_9_971431_971520

## Sheet: Suppl Table S5
Suppl Table S5 | smMIPs of Model B.
smMIP name
smMIP_1_201252765_201252854
smMIP_1_50798908_50798997
smMIP_12_52702172_52702261
smMIP_14_100413123_100413212
smMIP_14_89884250_89884339
smMIP_19_10206706_10206795
smMIP_19_54982662_54982751
smMIP_19_863016_863105
smMIP_19_919554_919643
smMIP_2_121334552_121334641
smMIP_2_134325979_134326068
smMIP_2_220379039_220379128
smMIP_2_25391636_25391725
smMIP_2_85361426_85361515
smMIP_2_85980481_85980570
smMIP_20_59927449_59927538
smMIP_3_24537118_24537207
smMIP_7_27205614_27205703
smMIP_7_28996861_28996950
smMIP_8_102504508_102504597
smMIP_8_22960519_22960608

## Sheet: Suppl Table S6
Suppl Table S6 | CpG sites of Model A with genomic location and information.
CpG site	CHR	MAPINFO	Strand	Type	gene	feature	cgi
cg26618965	8	67874206	R	I		IGR	island
cg04920358	8	49468800	F	I		IGR	island
cg03205103	5	38257541	R	I	EGFLAM	TSS1500	shore
cg14094983	7	8482099	F	I	NXPH1	Body	island
cg19186145	2	45169562	R	I	SIX3	1stExon	island
cg02084669	14	74707360	R	II	VSX2	Body	island
cg14765959	6	106429316	R	I		IGR	island
cg18552861	2	20865845	F	I	GDF7	TSS1500	island
cg23219859	1	50799316	R	I		IGR	island
cg01482645	8	104513024	R	II	RIMS2	5'UTR	island
cg18877285	11	124790815	R	II	HEPACAM	3'UTR	island
cg19871940	14	57264287	R	I		IGR	shore
cg13564533	8	55379081	F	II		IGR	island
cg02381898	4	54970175	F	II		IGR	shelf
cg18117600	15	53097649	F	I		IGR	island
cg04472725	3	141516232	F	II	GRK7	Body	island
cg13930261	5	42949882	R	II		IGR	shore
cg04739647	2	176987462	R	I	HOXD9	5'UTR	island
cg25916711	5	172660080	R	I	NKX2-5	3'UTR	island
cg00257455	1	65530538	R	II		IGR	shore
cg11755107	8	33371996	R	I	C8orf41	TSS1500	island
cg00913949	1	217311511	F	II	ESRRG	TSS1500	island
cg19380001	1	50889427	R	I	DMRTA2	TSS1500	island
cg01991397	18	5197333	F	I	C18orf42	TSS200	island
cg09516476	6	10881925	F	II	GCM2	Body	island
cg24882882	16	71460418	R	II		IGR	shore
cg27473895	10	102497354	F	I		IGR	island
cg17757602	5	42952113	F	I		IGR	island
cg26132298	14	60952933	F	II	C14orf39	TSS200	island
cg16605327	12	114846849	F	II	TBX5	TSS1500	island
cg01921432	1	91182534	R	I	BARHL2	1stExon	island
cg02924943	3	134125326	F	II		IGR	shore
cg16596604	16	21294947	R	I	CRYM	5'UTR	shore
cg24504927	12	85667353	F	I		IGR	opensea
cg19769780	1	226863138	R	II	ITPKB-IT1	TSS1500	opensea
cg27432847	4	113444372	F	I		IGR	island
cg17284804	1	67218135	R	I	TCTEX1D1	TSS200	island
cg16636772	2	105478605	R	II		IGR	island
cg12812583	8	23567310	R	I		IGR	island
cg26487562	19	14225959	F	II	PRKACA	TSS1500	shelf
cg12702981	3	119528656	R	I	NR1I2	Body	shore
cg13239301	20	19739772	F	II		IGR	island
cg26830291	10	88392088	R	II		IGR	island
cg07351192	3	5137773	F	I		IGR	island
cg05226168	16	68118441	F	II	NFATC3	TSS1500	shore
cg00069860	1	44883227	F	I	RNF220	Body	island
cg06666008	11	31819464	R	I	PAX6	Body	shore
cg14263858	19	4328745	F	I	STAP2	Body	island
cg15814504	5	50694985	R	II		IGR	island
cg25095353	15	84748786	F	II	EFTUD1P1	TSS200	island
cg00970361	15	60288348	F	II		IGR	shore
cg03077645	1	165326071	F	I	LMX1A	TSS1500	island
cg14459130	2	175199646	F	I	SP9	TSS200	island
cg24164564	8	76317040	R	I		IGR	shelf
cg18179075	7	129913008	R	II	CPA2	Body	opensea
cg21713473	4	155663311	R	II		IGR	shore
cg13661740	9	79635912	R	I		IGR	island
cg17968795	2	99553406	R	II	C2orf55	TSS1500	island
cg19801921	1	63784864	F	II		IGR	island
cg05482942	10	102899285	F	I		IGR	island
cg05196969	15	76627594	F	I		IGR	island
cg10259701	15	31645503	F	I	KLF13	Body	opensea
cg10633601	1	47696701	F	I	TAL1	TSS1500	island
cg13623495	6	10426099	R	II		IGR	shore
cg02853616	4	94755787	R	II		IGR	island
cg07060913	16	86537142	F	II		IGR	shore
cg06297391	16	616827	R	I	NHLRC4	TSS1500	shore
cg06163425	10	131761150	R	II	EBF3	Body	shore
cg06970510	12	52401448	R	II	GRASP	Body	island
cg03012726	7	113722758	F	I		IGR	shelf
cg11946503	5	134870514	F	I	NEUROG1	1stExon	shore
cg21026830	14	60973517	F	I		IGR	shore
cg26735544	3	58572902	R	I	FAM107A	TSS200	island
cg20553124	6	36253157	R	II	PNPLA1	5'UTR	opensea
cg06721255	12	114878877	F	II		IGR	island
cg03840073	15	76635514	F	II		IGR	island
cg12432236	13	58209133	F	II	PCDH17	1stExon	shore
cg26783057	10	118891670	F	I	VAX1	3'UTR	shore
cg04598121	8	57358505	R	II	PENK	Body	island
cg17652435	17	36103066	R	I	HNF1B	Body	island
cg02798576	10	101290168	R	I		IGR	island
cg22473620	19	46379929	F	I		IGR	island
cg08749305	6	106441987	R	II		IGR	island
cg15712559	20	58180616	F	I	PHACTR3	Body	island
cg07636194	6	27107282	R	II	HIST1H2BK	3'UTR	island
cg00866399	2	73148052	F	II	EMX1	Body	island
cg24613080	17	32484035	R	I	ACCN1	TSS1500	island
cg22244192	6	33943837	R	II		IGR	island
cg07847863	13	53419963	F	I	PCDH8	1stExon	island
cg00680551	8	103135595	F	II	NCALD	5'UTR	shore
cg15199065	16	68676555	F	II		IGR	island
cg25292550	14	38724646	R	II	CLEC14A	1stExon	island
cg00495860	21	38065524	F	I		IGR	island
cg22614239	3	147106208	F	I	ZIC4	3'UTR	shelf
cg04021697	1	3567303	R	I	WDR8	TSS1500	island
cg09286817	10	131760761	F	II	EBF3	Body	shore
cg13803976	2	87016129	R	II	CD8A	Body	island
cg17555825	5	76924190	F	I		IGR	island
cg20557801	15	68121177	R	II	LBXCOR1	Body	island
cg03957481	22	50986962	F	I	KLHDC7B	1stExon	island
cg05991454	4	147558435	F	I		IGR	island
cg11101117	10	102997865	R	II	FLJ41350	Body	shore
cg19025113	2	45155201	R	II		IGR	island
cg16927040	3	187388128	R	I	SST	1stExon	island
cg04165291	2	172973127	R	II	DLX2-AS1	Body	island
cg03521696	6	29795595	F	I	HLA-G	5'UTR	island
cg17991695	6	10882974	F	II	GCM2	TSS1500	island
cg01518607	6	27235891	F	I		IGR	opensea
cg08857729	1	67217826	F	I	TCTEX1D1	TSS1500	shore
cg10056132	10	50887731	R	I	C10orf53	5'UTR	island
cg22908434	15	53083648	R	II	ONECUT1	TSS1500	island
cg12200038	14	38091470	F	I		IGR	island
cg04245590	12	85673412	R	II	ALX1	TSS1500	shore
cg00684125	7	21209165	R	II		IGR	opensea
cg27247697	2	87018054	F	I	CD8A	5'UTR	island
cg19437284	18	457306	F	II	COLEC12	Body	opensea
cg18297437	3	147131332	R	I	ZIC1	Body	island
cg06183338	5	178004204	F	I	COL23A1	Body	island
cg13802013	20	37303351	F	I		IGR	island
cg08610862	1	197888469	F	II	LHX9	Body	shore
cg00529958	13	100624288	R	I	ZIC5	TSS200	island
cg25800765	12	85673347	F	II	ALX1	TSS1500	shore
cg19714279	2	237077920	R	I	GBX2	TSS1500	island
cg00364016	6	10113648	R	I		IGR	opensea
cg08908184	10	102890974	F	I	TLX1	TSS200	shore
cg05080154	18	76739409	F	I	SALL3	TSS1500	island
cg06014958	6	10425553	R	II		IGR	shore
cg02621130	6	166267729	R	I		IGR	island
cg00058576	14	37052694	F	II	NKX2-8	TSS1500	island
cg07002403	10	68687951	F	II	CTNNA3	Body	opensea
cg12877723	8	57358312	F	I	PENK	Body	island
cg27102904	10	118928566	F	I	MIR3663	TSS1500	shore
cg15590989	4	183062460	R	I	MGC45800	Body	island
cg16818395	3	128274084	R	II		IGR	island
cg26702958	10	102996254	F	I	FLJ41350	Body	island
cg15681626	11	64739253	F	I		IGR	island
cg00116092	1	217313044	R	II		IGR	shore
cg09737197	11	68607675	F	II	CPT1A	5'UTR	shore
cg04813832	1	63790234	F	I	FOXD3	1stExon	island
cg23894086	7	27128046	F	I		IGR	island
cg12513880	12	115136298	R	I		IGR	island
cg00569447	5	50695224	R	II		IGR	island
cg05809668	7	35301188	R	I		IGR	island
cg19893751	2	45029285	F	I		IGR	island
cg24452128	6	10390919	R	I		IGR	island
cg16512458	1	226069078	R	II	TMEM63A	5'UTR	shore
cg01076272	16	86320281	F	II		IGR	island
cg09618933	8	23571724	R	II		IGR	shore
cg09513990	6	27235822	F	I		IGR	opensea
cg09745543	6	10422067	F	II		IGR	shore
cg09515953	19	38747355	R	I	PPP1R14A	TSS200	island
cg09207762	6	10393497	F	II		IGR	shelf
cg26210445	2	162273326	F	I	TBR1	1stExon	island
cg05555111	14	38054165	F	II		IGR	island
cg16940506	1	229568930	R	I	ACTA1	5'UTR	island
cg01695225	2	73152672	R	I	EMX1	Body	shore
cg06410537	5	170736572	F	I	TLX3	1stExon	island
cg22595460	2	119617128	R	I		IGR	shore
cg11536474	2	63286049	F	I		IGR	island
cg22878441	3	159756648	R	II		IGR	island
cg21100077	13	100627366	R	I		IGR	shelf
cg27131891	6	27513414	F	II		IGR	opensea
cg17737681	2	172952136	R	I	DLX1	Body	island
cg22754570	21	27945533	F	I	CYYR1	1stExon	island
cg11229513	8	70984559	R	I	PRDM14	TSS1500	island
cg18526607	5	54519307	F	II		IGR	island
cg03171465	2	99553830	F	II	C2orf55	TSS1500	island
cg07173635	9	971480	R	II		IGR	island
cg24221648	13	79170283	F	I		IGR	island
cg21698310	17	48224718	R	II	PPP1R9B	Body	shore
cg19656282	2	74742786	F	I	TLX2	Body	island
cg22403811	8	85096015	R	II	RALYL	5'UTR	shore
cg13368923	6	1379065	F	I		IGR	island
cg04111071	7	19813299	R	I	TMEM196	TSS1500	shore
cg11530175	1	45466745	R	II		IGR	opensea
cg18862481	3	129693370	F	I	TRH	5'UTR	island
cg21088420	5	7849836	F	II	C5orf49	Body	shore
cg19058865	19	4327350	F	I	STAP2	Body	island
cg25403721	12	114885372	R	I		IGR	island
cg24014202	7	96636548	R	II	DLX6	Body	shore
cg04227922	2	119615496	R	I		IGR	island
cg13436155	13	100644217	F	I		IGR	shore
cg08893692	5	72595741	F	I		IGR	island
cg26130488	17	59530104	R	I		IGR	island
cg09122096	11	102702285	R	I		IGR	opensea
cg18168101	8	104153627	F	I	C8orf56	TSS200	shore
cg14502484	5	1446208	F	I	SLC6A3	TSS1500	island
cg04556126	3	147106561	R	II	ZIC4	3'UTR	shore
cg17518215	2	172973241	F	I		IGR	island
cg08190858	12	54321346	R	I		IGR	island
cg07860213	8	70982039	R	I	PRDM14	Body	island
cg02741882	16	29888096	F	I	SEZ6L2	Body	island
cg04425920	10	50604518	R	I		IGR	island
cg07160932	16	29888733	F	I	SEZ6L2	Body	shore
cg04974290	17	5001047	R	I		IGR	island
cg14088142	5	138923113	R	I		IGR	opensea
cg26461267	4	155662795	F	II		IGR	shore
cg01739725	14	38071393	R	I		IGR	shelf
cg08499046	11	31824327	F	I	PAX6	Body	shore
cg05700079	3	147126961	R	II	ZIC1	TSS1500	shore
cg18603228	3	13590439	R	I	FBLN2	TSS200	island
cg07323648	17	35291127	R	I		IGR	shore
cg16002818	2	198651576	R	I	BOLL	TSS1500	island
cg23900203	12	127765331	R	I		IGR	island
cg18247055	10	22634226	R	I	SPAG6	TSS200	island
cg24809973	8	72468820	F	I		IGR	island
cg23994043	2	200326725	R	I	SATB2	TSS1500	island
cg07167423	1	36042986	R	I	TFAP2E	Body	island
cg23663774	4	111555440	R	I	PITX2	5'UTR	island
cg08607018	19	31842873	F	I		IGR	island
cg09803262	7	96622608	R	II	DLX6AS	Body	opensea
cg17833265	17	48042135	F	I		IGR	island
cg24426691	13	96204669	F	I	CLDN10	TSS1500	shore
cg05380888	8	144852953	F	II		IGR	island
cg25653204	19	52264429	F	II	FPR2	TSS200	opensea
cg16703762	5	76932047	F	II	OTP	Body	shore
cg10606834	17	59532197	R	II		IGR	island
cg12071888	1	91195159	R	I		IGR	shelf
cg15996459	17	184106	F	II	RPH3AL	5'UTR	shore
cg02224980	2	223169501	F	II	CCDC140	3'UTR	shore
cg07536910	2	176948105	R	I	EVX2	1stExon	island
cg13023623	14	57276257	R	I	OTX2	5'UTR	island
cg25942450	5	170736251	R	II	TLX3	TSS200	island
cg10791959	3	134516302	R	I	EPHB1	Body	shore
cg13390867	9	86717438	R	I		IGR	opensea
cg26581714	4	52943247	F	II	SPATA18	Body	island
cg26418900	7	24324599	F	I	NPY	5'UTR	island
cg12597389	7	8482235	R	I	NXPH1	Body	island
cg10149600	11	64739636	F	I	C11orf85	TSS200	island
cg06388730	7	35297699	R	II		IGR	island
cg07849944	16	6623738	R	I	A2BP1	5'UTR	opensea
cg26113809	12	54132180	F	I		IGR	island
cg26365925	3	44063315	R	II		IGR	island
cg04697148	7	24325079	F	II	NPY	Body	island
cg21041775	12	54425418	F	I	HOXC4	5'UTR	shore
cg13023870	14	37124018	F	I		IGR	shore
cg27029821	8	70983741	R	I	PRDM14	TSS200	island
cg25702335	13	96205897	R	I	CLDN10	Body	shore
cg07441518	11	31846849	F	I		IGR	shore
cg15541630	8	87081770	F	I	PSKH2	1stExon	island
cg18438793	1	40149837	F	I	HPCAL4	Body	island
cg12353688	7	27265004	R	II		IGR	shore
cg16006349	12	54360460	R	II	HOTAIR	Body	island
cg04094811	6	1393336	F	II	FOXF2	Body	island
cg25032595	13	96204978	R	I	CLDN10	5'UTR	island
cg13453374	3	147072597	R	I		IGR	opensea
cg16262614	3	133464971	F	I	TF	TSS200	island
cg17912835	2	105478804	R	II		IGR	island
cg19259179	7	54956252	R	II		IGR	shore
cg10314073	20	22541629	R	I	LINC00261	Body	opensea
cg20549165	9	79634539	R	I	FOXB2	TSS200	island
cg03111404	6	28175984	R	II		IGR	shore
cg09236434	2	99553642	R	I	C2orf55	TSS1500	island
cg09510559	19	36335144	F	I	NPHS1	Body	island
cg22480783	2	25149622	R	I		IGR	opensea
cg07316846	2	105484694	R	I		IGR	shore
cg04109543	6	10422874	F	II		IGR	shore
cg08654915	3	157813417	R	II		IGR	shore
cg09086835	15	89922345	F	I	LOC254559	Body	island
cg03809548	19	38346034	F	I	LOC100631378	TSS200	island
cg16573755	2	172958337	F	I		IGR	shore
cg14028400	6	28793656	R	II		IGR	opensea
cg23634124	17	48049952	F	I	DLX4	TSS200	island
cg22682811	20	21372462	F	II		IGR	island
cg18653350	13	24007836	F	I	SACS	5'UTR	opensea
cg19029181	3	147130536	R	I	ZIC1	Body	island
cg18623980	2	45240563	R	I		IGR	island
cg01434649	1	3567870	R	I	TP73	TSS1500	island
cg03816707	20	43726544	R	I	KCNS1	Body	island
cg07135614	3	138663230	R	I	FOXL2	1stExon	shore
cg19096475	11	123066529	R	II	ASAM	TSS1500	island
cg04761722	16	10274315	F	I	GRIN2A	5'UTR	island
cg26149682	6	10417663	F	I	TFAP2A	Body	island
cg02745847	17	47075880	R	I	IGF2BP1	Body	island
cg07544187	19	19651235	F	I	CILP2	Body	island
cg17463745	1	16554402	F	I		IGR	shore
cg20876760	6	9399379	R	II		IGR	island
cg22791987	17	43037114	R	I	C1QL1	3'UTR	shore
cg06645033	1	50890678	F	I		IGR	island
cg05213896	19	50393653	R	I	IL4I1	Body	island
cg15384383	10	99798415	R	I		IGR	opensea
cg26277754	5	50673033	R	II		IGR	opensea
cg14750948	3	147130477	F	I	ZIC1	Body	island
cg15006175	8	145698660	F	I	KIFC2	Body	island
cg09602288	6	10382800	R	I		IGR	shore
cg19239040	7	35298664	R	I		IGR	shore
cg17941572	1	63784454	F	I		IGR	island
cg24772753	2	171573419	F	I	SP5	Body	island
cg18502142	7	96622709	F	I	DLX6AS	Body	opensea
cg08244360	1	63790384	F	I	FOXD3	1stExon	island
cg03451833	5	50265905	F	II	LOC100287592	Body	shore
cg10799055	6	27725188	F	I		IGR	opensea
cg15148933	4	94756031	F	II		IGR	island
cg07888273	6	10426412	R	I		IGR	island
cg23536473	7	19184555	R	I	FERD3L	1stExon	island
cg20286810	3	194119159	F	II	GP5	5'UTR	shore
cg05639246	6	10393778	R	II		IGR	shelf
cg12595013	3	147128123	F	I	ZIC1	1stExon	island
cg07792478	8	65290484	F	I	MIR124-2	TSS1500	island
cg23068621	5	77139964	R	II		IGR	shore
cg12279419	6	33943662	F	II		IGR	island
cg23610453	10	79470966	F	I		IGR	island
cg03858673	6	28584155	F	I		IGR	island
cg21042248	19	59092612	R	II	MGC2752	Body	shore
cg01405040	2	176964137	R	I	HOXD12	TSS1500	island
cg12378187	3	62355443	R	I	FEZF2	3'UTR	island
cg23188704	5	170740905	R	I		IGR	shore
cg22821947	11	133837401	F	I		IGR	opensea
cg22327646	12	114878570	F	I		IGR	island
cg07936950	2	172953134	F	I	DLX1	3'UTR	island

## Sheet: Suppl Table S7
Suppl Table S7 | CpG sites of Model B with genomic location and information.
CpG site	CHR	MAPINFO	Strand	Type	gene	feature	cgi
cg08334760	8	102504562	F	II	GRHL2	TSS200	island
cg14996783	7	28996902	R	I	TRIL	1stExon	island
cg21303011	3	24537177	R	I	THRB	TSS1500	island
cg18314193	20	59927510	F	II	CDH4	Body	opensea
cg22666438	19	919596	F	II	KISS1R	Body	island
cg24743778	2	220379058	R	I	ACCN4	5'UTR	shore
cg22055728	7	27205658	F	I	HOXA9	TSS1500	island
cg11721249	12	52702231	F	II	KRT86	Body	island
cg17745088	1	50798969	F	I		IGR	island
cg13274077	2	121334614	F	I		IGR	island
cg00593900	19	10206746	R	I	ANGPTL6	Body	island
cg03555502	14	100413186	F	II		IGR	opensea
cg25268754	19	54982731	F	I	CDC42EP5	5'UTR	island
cg24399924	2	85980533	R	I	ATOH8	TSS1500	island
cg08309809	8	22960572	R	I	TNFRSF10C	5'UTR	island
cg19279342	19	863054	R	I	CFD	Body	island
cg20387815	2	25391666	F	I	POMC	TSS200	island
cg27256468	1	201252824	F	I	PKP1	5'UTR	island
cg01586116	2	134326017	F	II	NCKAP5	1stExon	opensea
cg21699158	2	85361465	R	I	TCF7L1	Body	island
cg12790592	14	89884273	R	I	FOXN3	TSS1500	island
